# Supplementary material for: Genetic and Functional Analyses of Virulence Potential of an Escherichia coli O157:H7 Strain Isolated From Super-Shedder Cattle
Source: Front Cell Infect Microbiol. 2020 Jun 5;10:271. doi: 10.3389/fcimb.2020.00271 (PMC7289925; doi:10.3389/fcimb.2020.00271)
Supplement: Supplementary file 2 [file Table_2.XLSX]

## Sheet: Table_S2-1 JEONG-1266vs.EC4115
Table S2-1. Comparison of chromosomal CDSs beween JEONG-1266 and EC4115.
Gene name	Annotation	EC4115_Chromosome	JEONG-1266_Chromosome
group_1	hypothetical protein	EC4115_Chrom_01124	JEONG-1266_Chro_01419
group_100	hypothetical protein	EC4115_Chrom_02044	JEONG-1266_Chro_01952
gltL	glutamate / aspartate ABC transporter - ATP binding subunit	EC4115_Chrom_00690	JEONG-1266_Chro_03243
menC	o-succinylbenzoate synthase	EC4115_Chrom_03190	JEONG-1266_Chro_00868
mscM	mechanosensitive channel of miniconductance McsM monomer	EC4115_Chrom_05293	JEONG-1266_Chro_04154
uidB	glucuronide:H+ symporter	EC4115_Chrom_02179	JEONG-1266_Chro_01817
ampE	putative inner membrane protein	EC4115_Chrom_00110	JEONG-1266_Chro_03820
cpsG_1	phosphomannomutase	EC4115_Chrom_02778	JEONG-1266_Chro_01221
nirD	nitrite reductase, small subunit	EC4115_Chrom_04374	JEONG-1266_Chro_05073
fhuD_1	iron (III) hydroxamate ABC transporter - periplasmic binding protein	EC4115_Chrom_00151	JEONG-1266_Chro_03779
hofC	protein transport protein HofC	EC4115_Chrom_00105	JEONG-1266_Chro_03825
murR	MurR-MurNAc-6-P	EC4115_Chrom_03439	JEONG-1266_Chro_00619
recE_2	exonuclease VIII, ds DNA exonuclease, 5' --> 3' specific	EC4115_Chrom_02071	JEONG-1266_Chro_01925
invF	Invasion protein InvF	EC4115_Chrom_03894	JEONG-1266_Chro_00164
bioF	8-amino-7-oxononanoate synthase monomer	EC4115_Chrom_00859	JEONG-1266_Chro_03074
group_1012	hypothetical protein	EC4115_Chrom_04019	JEONG-1266_Chro_00037
group_1013	hypothetical protein	EC4115_Chrom_02111	JEONG-1266_Chro_01885
ydcR_1	fused predicted DNA-binding transcriptional regulator and predicted amino transferase	EC4115_Chrom_01901	JEONG-1266_Chro_02095
malX	maltose / glucose PTS permease - MalX subunit	EC4115_Chrom_02185	JEONG-1266_Chro_01811
ydgI	ArcD APC transporter	EC4115_Chrom_02167	JEONG-1266_Chro_01829
group_1017	hypothetical protein	EC4115_Chrom_05401	JEONG-1266_Chro_04046
ehaG	Autotransporter adhesin EhaG	EC4115_Chrom_04648	JEONG-1266_Chro_04799
lysR	LysR DNA-binding transcriptional dual regulator	EC4115_Chrom_03854	JEONG-1266_Chro_00204
intQ_1	Qin prophage; predicted defective integrase	EC4115_Chrom_02072	JEONG-1266_Chro_01924
group_1020	hypothetical protein	EC4115_Chrom_03046	JEONG-1266_Chro_01011
rdoA	serine/threonine protein kinase	EC4115_Chrom_04954	JEONG-1266_Chro_04492
bioD	dethiobiotin synthetase monomer	EC4115_Chrom_00861	JEONG-1266_Chro_03072
lipB	lipoyl(octanoyl) transferase	EC4115_Chrom_00666	JEONG-1266_Chro_03267
group_1024	hypothetical protein	EC4115_Chrom_03742	JEONG-1266_Chro_00316
ygcW_1	putative deoxygluconate dehydrogenase	EC4115_Chrom_01188	JEONG-1266_Chro_02748
group_1026	hypothetical protein	EC4115_Chrom_00189	JEONG-1266_Chro_03741
phr	deoxyribodipyrimidine photolyase (photoreactivation)	EC4115_Chrom_00736	JEONG-1266_Chro_03197
clcA	chloride:H+ antiporter ClcA	EC4115_Chrom_00154	JEONG-1266_Chro_03776
cas1	multifunctional nuclease	EC4115_Chrom_03763	JEONG-1266_Chro_00295
group_103	hypothetical protein	EC4115_Chrom_02090	JEONG-1266_Chro_01906
ydcU	YdcS/YdcT/YdcV/YdcU ABC transporter	EC4115_Chrom_01904	JEONG-1266_Chro_02092
ydcI_2	putative transcriptional regulator LysR-type	EC4115_Chrom_03068	JEONG-1266_Chro_00990
eutK	putative structural protein, ethanolamine utilization microcompartment	EC4115_Chrom_03450	JEONG-1266_Chro_00608
group_1033	hypothetical protein	EC4115_Chrom_03323	JEONG-1266_Chro_00735
fliP_2	flagellar biosynthesis protein FliP	EC4115_Chrom_03885	JEONG-1266_Chro_00173
phnL	PhnL subunit of methylphosphonate degradation complex	EC4115_Chrom_05229	JEONG-1266_Chro_04218
caiE	putative acyl transferase	EC4115_Chrom_00036	JEONG-1266_Chro_03894
uidR_1	UidR DNA-binding transcriptional repressor	EC4115_Chrom_01789	JEONG-1266_Chro_02207
malZ	maltodextrin glucosidase	EC4115_Chrom_00447	JEONG-1266_Chro_03485
aidB	isovaleryl-CoA dehydrogenase and DNA-binding transcriptional repressor	EC4115_Chrom_05321	JEONG-1266_Chro_04126
yeaN	putative amino acid/amine MFS transporter	EC4115_Chrom_02361	JEONG-1266_Chro_01635
ygaQ_2	hypothetical protein	EC4115_Chrom_03665	JEONG-1266_Chro_00393
group_1041	hypothetical protein	EC4115_Chrom_04515	JEONG-1266_Chro_04932
xanP	xanthine:H+ symporter XanP	EC4115_Chrom_04698	JEONG-1266_Chro_04749
hycE	hydrogenase 3, large subunit	EC4115_Chrom_03730	JEONG-1266_Chro_00328
vgrG1_3	Actin cross-linking toxin VgrG1	EC4115_Chrom_01918	JEONG-1266_Chro_02078
citE	citrate lyase, citryl-ACP lyase beta subunit	EC4115_Chrom_00653	JEONG-1266_Chro_03280
ysaB	putative protein	EC4115_Chrom_04610	JEONG-1266_Chro_04837
yhaC	putative protein	EC4115_Chrom_04147	JEONG-1266_Chro_05300
fliD	flagellar cap protein FliD; filament capping protein; enables filament assembly	EC4115_Chrom_02526	JEONG-1266_Chro_01471
group_1049	hypothetical protein	EC4115_Chrom_00232	JEONG-1266_Chro_03698
group_105	hypothetical protein	EC4115_Chrom_02362	JEONG-1266_Chro_01634
flgB	flagellar basal-body rod protein FlgB	EC4115_Chrom_01349	JEONG-1266_Chro_02587
ycbL	putative metal-binding enzyme	EC4115_Chrom_01017	JEONG-1266_Chro_02916
group_1052	hypothetical protein	EC4115_Chrom_03326	JEONG-1266_Chro_00732
mokC_4	regulatory peptide whose translation enables hokC (gef) expression	EC4115_Chrom_02055	JEONG-1266_Chro_01941
fabA	3-hydroxydecanoyl-[acp] dehydrase	EC4115_Chrom_01045	JEONG-1266_Chro_02888
group_1055	hypothetical protein	EC4115_Chrom_01469	JEONG-1266_Chro_02467
ubiX_1	3-octaprenyl-4-hydroxybenzoate decarboxylase together with UbiG	EC4115_Chrom_03236	JEONG-1266_Chro_00822
rseC	SoxR and Sigma-E factor regulatory protein RseC	EC4115_Chrom_03581	JEONG-1266_Chro_00477
recQ_1	ATP-dependent DNA helicase	EC4115_Chrom_04440	JEONG-1266_Chro_05007
rdgC	nucleoid-associated protein RdgC	EC4115_Chrom_00438	JEONG-1266_Chro_03494
insI-2_1	transposase of IS30	EC4115_Chrom_02508	JEONG-1266_Chro_01487
ndh	NADH:ubiquinone oxidoreductase II	EC4115_Chrom_01384	JEONG-1266_Chro_02552
trxB	thioredoxin reductase monomer	EC4115_Chrom_00980	JEONG-1266_Chro_02953
iscU	scaffold protein for iron-sulfur cluster assembly	EC4115_Chrom_03539	JEONG-1266_Chro_00519
miaB	isopentenyl-adenosine A37 tRNA methylthiolase MiaB	EC4115_Chrom_00698	JEONG-1266_Chro_03235
ugpC	glycerol-3-phosphate / glycerol-2-phosphate ABC transporter - putative ATP binding subunit	EC4115_Chrom_04453	JEONG-1266_Chro_04994
argC	N-acetylglutamylphosphate reductase	EC4115_Chrom_05066	JEONG-1266_Chro_04381
entB	EntB monomer	EC4115_Chrom_00631	JEONG-1266_Chro_03302
creD	putative inner membrane protein	EC4115_Chrom_05515	JEONG-1266_Chro_03932
talB	transaldolase B	EC4115_Chrom_00007	JEONG-1266_Chro_03923
group_1069	tRNA-Pro(ggg)	EC4115_Chrom_03118	JEONG-1266_Chro_00940
group_107	hypothetical protein	EC4115_Chrom_02579	JEONG-1266_Chro_02813
rbn	RNase BN	EC4115_Chrom_03197	JEONG-1266_Chro_00861
pstS	phosphate ABC transporter - periplasmic binding protein	EC4115_Chrom_04823	JEONG-1266_Chro_04623
mnaT	L-amino acid N-acyltransferase	EC4115_Chrom_01910	JEONG-1266_Chro_02086
gfcB	putative outer membrane lipoprotein	EC4115_Chrom_01145	JEONG-1266_Chro_02791
group_1074	hypothetical protein	EC4115_Chrom_05466	JEONG-1266_Chro_03981
nupG	nucleoside:H+ symporter NupG	EC4115_Chrom_03999	JEONG-1266_Chro_00059
group_1076	hypothetical protein	EC4115_Chrom_04176	JEONG-1266_Chro_05271
ubiE	bifunctional 2-octaprenyl-6-methoxy-1,4-benzoquinone methylase and S-adenosylmethionine:2-DMK methyltransferase	EC4115_Chrom_04932	JEONG-1266_Chro_04514
yjgR	putative ATPase	EC4115_Chrom_05395	JEONG-1266_Chro_04052
yigZ	putative elongation factor	EC4115_Chrom_04945	JEONG-1266_Chro_04501
xerC_1	Tyrosine recombinase XerC	EC4115_Chrom_02631	JEONG-1266_Chro_01365
group_1080	hypothetical protein	EC4115_Chrom_03405	JEONG-1266_Chro_00653
ebgA	evolved beta-D-galactosidase, alpha subunit; cryptic gene	EC4115_Chrom_04105	JEONG-1266_Chro_05342
group_1082	hypothetical protein	EC4115_Chrom_04745	JEONG-1266_Chro_04702
yfgG	putative protein	EC4115_Chrom_03510	JEONG-1266_Chro_00548
group_1084	hypothetical protein	EC4115_Chrom_03839	JEONG-1266_Chro_00219
hscC	Hsc62, Hsp70 family chaperone, binds to RpoD and inhibits transcription	EC4115_Chrom_00688	JEONG-1266_Chro_03245
manY_1	mannose PTS permease - ManY subunit	EC4115_Chrom_02388	JEONG-1266_Chro_01607
rusA_7	endodeoxyribonuclease RUS (Holliday junction resolvase)	EC4115_Chrom_02117	JEONG-1266_Chro_01879
yqjD	inner membrane protein associated with the ribosome	EC4115_Chrom_04127	JEONG-1266_Chro_05320
ureB	Urease subunit beta	EC4115_Chrom_01235	JEONG-1266_Chro_02701
group_109	hypothetical protein	EC4115_Chrom_02744	JEONG-1266_Chro_01253
group_1090	hypothetical protein	EC4115_Chrom_01229	JEONG-1266_Chro_02707
gmhB	D,D-heptose 1,7-bisphosphate phosphatase	EC4115_Chrom_00199	JEONG-1266_Chro_03731
fimC_2	periplasmic chaperone, required for type 1 fimbriae	EC4115_Chrom_04595	JEONG-1266_Chro_04852
eutE	putative aldehyde dehydrogenase, ethanolamine utilization protein	EC4115_Chrom_03458	JEONG-1266_Chro_00600
gatC_2	galactitol PTS permease - GatC subunit	EC4115_Chrom_04511	JEONG-1266_Chro_04936
group_1095	hypothetical protein	EC4115_Chrom_03290	JEONG-1266_Chro_00768
emrA	EmrAB-TolC multidrug efflux transport system - membrane fusion protein	EC4115_Chrom_03693	JEONG-1266_Chro_00365
ydcN_1	putative DNA-binding transcriptional regulator	EC4115_Chrom_01543	JEONG-1266_Chro_02393
fliI_2	flagellum-specific ATP synthase FliI	EC4115_Chrom_03890	JEONG-1266_Chro_00168
group_1099	hypothetical protein	EC4115_Chrom_02637	JEONG-1266_Chro_01359
tfaD_1	DLP12 prophage; predicted tail fiber assembly protein	EC4115_Chrom_01108	JEONG-1266_Chro_02827
mdtA	MdtABC-TolC multidrug efflux transport system - putative membrane fusion protein	EC4115_Chrom_02824	JEONG-1266_Chro_01175
moaA	molybdopterin biosynthesis protein A	EC4115_Chrom_00864	JEONG-1266_Chro_03069
priC	primosomal replication protein N''	EC4115_Chrom_00514	JEONG-1266_Chro_03418
ycjY_3	putative hydrolase	EC4115_Chrom_01834	JEONG-1266_Chro_02162
puuB	gamma-glutamylputrescine oxidase	EC4115_Chrom_01805	JEONG-1266_Chro_02191
group_1104	hypothetical protein	EC4115_Chrom_04013	JEONG-1266_Chro_00045
ynbA	YnbA	EC4115_Chrom_01868	JEONG-1266_Chro_02128
group_1106	hypothetical protein	EC4115_Chrom_04457	JEONG-1266_Chro_04990
gyrA	DNA gyrase, subunit A	EC4115_Chrom_03153	JEONG-1266_Chro_00905
sapD	peptide ABC transporter SapABCDF - ATP binding subunit	EC4115_Chrom_01795	JEONG-1266_Chro_02201
hokD_1	Qin prophage; small toxic polypeptide	EC4115_Chrom_01082	JEONG-1266_Chro_02851
pinE_2	e14 prophage; site-specific DNA recombinase	EC4115_Chrom_02839	JEONG-1266_Chro_01160
casA	Cascade subunit A	EC4115_Chrom_03768	JEONG-1266_Chro_00290
fadD	fatty acyl-CoA synthetase	EC4115_Chrom_02375	JEONG-1266_Chro_01621
yhbS	putative acyltransferase with acyl-CoA N-acyltransferase domain protein	EC4115_Chrom_04184	JEONG-1266_Chro_05263
dmsB_1	dimethyl sulfoxide reductase, chain B	EC4115_Chrom_00987	JEONG-1266_Chro_02946
arsR	ArsR-antimonite	EC4115_Chrom_04534	JEONG-1266_Chro_04913
bcsQ_1	putative cellulose biosynthesis protein	EC4115_Chrom_04576	JEONG-1266_Chro_04871
group_1118	hypothetical protein	EC4115_Chrom_01914	JEONG-1266_Chro_02082
group_1119	hypothetical protein	EC4115_Chrom_02917	JEONG-1266_Chro_01082
group_112	hypothetical protein	EC4115_Chrom_02863	JEONG-1266_Chro_01136
tomB	protein that modulates Hha toxicity	EC4115_Chrom_00508	JEONG-1266_Chro_03424
ydaT_3	Rac prophage; predicted protein	EC4115_Chrom_02063	JEONG-1266_Chro_01933
ghrB	glyoxylate reductase / glyoxylate reductase B / 2-ketoaldonate reductase	EC4115_Chrom_04603	JEONG-1266_Chro_04844
ydcS	YdcS/YdcT/YdcV/YdcU ABC transporter	EC4115_Chrom_01902	JEONG-1266_Chro_02094
fucR	FucR transcriptional activator	EC4115_Chrom_03819	JEONG-1266_Chro_00239
group_1125	hypothetical protein	EC4115_Chrom_04741	JEONG-1266_Chro_04706
yddA	YddA complex	EC4115_Chrom_01964	JEONG-1266_Chro_02032
ulaB_2	L-ascorbate PTS permease - UlaB subunit	EC4115_Chrom_05328	JEONG-1266_Chro_04119
sapC	peptide ABC transporter SapABCDF - membrane subunit	EC4115_Chrom_01796	JEONG-1266_Chro_02200
nadA	quinolinate synthase	EC4115_Chrom_00787	JEONG-1266_Chro_03146
rrrQ_7	Qin prophage; predicted lysozyme	EC4115_Chrom_02945	JEONG-1266_Chro_01053
rsmD	16S rRNA m2G966 methyltransferase	EC4115_Chrom_04471	JEONG-1266_Chro_04976
racR	Rac prophage; predicted DNA-binding transcriptional regulator	EC4115_Chrom_01403	JEONG-1266_Chro_02533
group_1132	hypothetical protein	EC4115_Chrom_00597	JEONG-1266_Chro_03336
menF	isochorismate synthase 2	EC4115_Chrom_03194	JEONG-1266_Chro_00864
ycjN_2	YcjN/YcjO/YcjP ABC transporter	EC4115_Chrom_01816	JEONG-1266_Chro_02180
group_1135	hypothetical protein	EC4115_Chrom_02059	JEONG-1266_Chro_01937
yihF	putative GTP-binding protein	EC4115_Chrom_04956	JEONG-1266_Chro_04490
group_1137	hypothetical protein	EC4115_Chrom_05464	JEONG-1266_Chro_03983
higB	translation-dependent mRNA interferase, toxin of the HigB-HigA toxin-antitoxin system	EC4115_Chrom_04112	JEONG-1266_Chro_05335
norR	NorR DNA-binding transcriptional dual regulator	EC4115_Chrom_03718	JEONG-1266_Chro_00340
mdtQ	putative channel/filament protein	EC4115_Chrom_03061	JEONG-1266_Chro_00997
mpaA	murein peptide amidase A	EC4115_Chrom_01832	JEONG-1266_Chro_02164
group_1141	hypothetical protein	EC4115_Chrom_02755	JEONG-1266_Chro_01244
dinI_5	DNA damage-inducible protein I	EC4115_Chrom_03629	JEONG-1266_Chro_00429
group_1143	hypothetical protein	EC4115_Chrom_03988	JEONG-1266_Chro_00070
ycjP	YcjN/YcjO/YcjP ABC transporter	EC4115_Chrom_01818	JEONG-1266_Chro_02178
yhjB	putative DNA-binding response regulator in two-component regulatory system	EC4115_Chrom_04562	JEONG-1266_Chro_04885
group_1146	hypothetical protein	EC4115_Chrom_01600	JEONG-1266_Chro_02336
group_1147	hypothetical protein	EC4115_Chrom_04516	JEONG-1266_Chro_04931
yfdY	putative inner membrane protein	EC4115_Chrom_03392	JEONG-1266_Chro_00666
ilvE	branched-chain amino-acid aminotransferase	EC4115_Chrom_04866	JEONG-1266_Chro_04580
yfaQ_1	putative protein	EC4115_Chrom_03148	JEONG-1266_Chro_00910
soxR	SoxR DNA-binding transcriptional dual regulator	EC4115_Chrom_05193	JEONG-1266_Chro_04254
chbR	ChbR DNA-binding transcriptional dual regulator	EC4115_Chrom_02302	JEONG-1266_Chro_01694
dmsC	dimethyl sulfoxide reductase, chain C	EC4115_Chrom_00988	JEONG-1266_Chro_02945
hyaC	hydrogenase 1, b-type cytochrome subunit	EC4115_Chrom_01133	JEONG-1266_Chro_02803
mlaB	phospholipid ABC transporter	EC4115_Chrom_04219	JEONG-1266_Chro_05228
rsxE	integral membrane protein of SoxR-reducing complex	EC4115_Chrom_02197	JEONG-1266_Chro_01799
group_1156	hypothetical protein	EC4115_Chrom_02572	JEONG-1266_Chro_01425
group_1157	hypothetical protein	EC4115_Chrom_05505	JEONG-1266_Chro_03942
rimO	ribosomal protein S12 D88 methylthiotransferase	EC4115_Chrom_00922	JEONG-1266_Chro_03011
caiF	CaiF-L-carnitine DNA-binding Transcriptional Activator	EC4115_Chrom_00035	JEONG-1266_Chro_03895
yfaA	putative protein	EC4115_Chrom_03152	JEONG-1266_Chro_00906
group_1160	hypothetical protein	EC4115_Chrom_03279	JEONG-1266_Chro_00779
sfmF	putative fimbrial-like adhesin protein	EC4115_Chrom_00589	JEONG-1266_Chro_03344
orn	oligoribonuclease monomer	EC4115_Chrom_05296	JEONG-1266_Chro_04151
group_1163	hypothetical protein	EC4115_Chrom_02851	JEONG-1266_Chro_01148
nuoJ	NADH:ubiquinone oxidoreductase, membrane subunit J	EC4115_Chrom_03204	JEONG-1266_Chro_00854
group_1165	hypothetical protein	EC4115_Chrom_00223	JEONG-1266_Chro_03707
group_1166	hypothetical protein	EC4115_Chrom_01080	JEONG-1266_Chro_02853
group_1167	hypothetical protein	EC4115_Chrom_01466	JEONG-1266_Chro_02470
yqfA	putative oxidoreductase, inner membrane subunit	EC4115_Chrom_03933	JEONG-1266_Chro_00125
mnmA	tRNA-specific 2-thiouridylase	EC4115_Chrom_01485	JEONG-1266_Chro_02451
group_117	hypothetical protein	EC4115_Chrom_03354	JEONG-1266_Chro_00704
ydhC	putative transport protein YdhC	EC4115_Chrom_02227	JEONG-1266_Chro_01769
ynaJ	putative inner membrane protein	EC4115_Chrom_01840	JEONG-1266_Chro_02156
group_1172	hypothetical protein	EC4115_Chrom_05254	JEONG-1266_Chro_04193
yfcO	putative protein	EC4115_Chrom_03257	JEONG-1266_Chro_00801
yhaB	putative protein	EC4115_Chrom_04146	JEONG-1266_Chro_05301
nhoA_1	N-hydroxyarylamine O-acetyltransferase	EC4115_Chrom_01927	JEONG-1266_Chro_02069
yahB_2	putative DNA-binding transcriptional regulator LYSR-type	EC4115_Chrom_00357	JEONG-1266_Chro_03575
group_1177	hypothetical protein	EC4115_Chrom_04872	JEONG-1266_Chro_04574
murI	glutamate racemase	EC4115_Chrom_05077	JEONG-1266_Chro_04370
yjgZ	KpLE2 phage-like element; predicted protein	EC4115_Chrom_01245	JEONG-1266_Chro_02691
lacY_2	lactose / melibiose:H+ symporter LacY	EC4115_Chrom_03375	JEONG-1266_Chro_00683
dnaT_2	primosome	EC4115_Chrom_02062	JEONG-1266_Chro_01934
bcp	thiol peroxidase	EC4115_Chrom_03485	JEONG-1266_Chro_00573
ecpB	hypothetical protein	EC4115_Chrom_00319	JEONG-1266_Chro_03613
sdsR	SdsRQP multidrug efflux transport system - predicted membrane fusion protein	EC4115_Chrom_05213	JEONG-1266_Chro_04234
group_1184	hypothetical protein	EC4115_Chrom_02852	JEONG-1266_Chro_01147
group_1185	hypothetical protein	EC4115_Chrom_03299	JEONG-1266_Chro_00759
eptA_2	putative metal-dependent hydrolase	EC4115_Chrom_05247	JEONG-1266_Chro_04200
tpiA	triose phosphate isomerase monomer	EC4115_Chrom_05022	JEONG-1266_Chro_04425
wzc	tyrosine kinase involved in colanic acid biosynthesis	EC4115_Chrom_02808	JEONG-1266_Chro_01191
group_1189	hypothetical protein	EC4115_Chrom_01876	JEONG-1266_Chro_02120
group_119	hypothetical protein	EC4115_Chrom_03644	JEONG-1266_Chro_00414
group_1190	hypothetical protein	EC4115_Chrom_03464	JEONG-1266_Chro_00594
yfdV	YfdV AEC Transporter	EC4115_Chrom_03387	JEONG-1266_Chro_00671
mpl	UDP-N-acetylmuramate:L-alanyl-gamma-D-glutamyl-meso-diaminopimelate ligase	EC4115_Chrom_05368	JEONG-1266_Chro_04079
hemG	protoporphyrinogen oxidase	EC4115_Chrom_04947	JEONG-1266_Chro_04499
group_1194	hypothetical protein	EC4115_Chrom_02496	JEONG-1266_Chro_01499
yibI	putative inner membrane protein	EC4115_Chrom_04641	JEONG-1266_Chro_04806
panF	pantothenate:Na+ symporter	EC4115_Chrom_04278	JEONG-1266_Chro_05169
ydfH	putative DNA-binding transcriptional regulator	EC4115_Chrom_02012	JEONG-1266_Chro_01984
mokB	regulatory peptide whose translation enables hokB expression	EC4115_Chrom_01883	JEONG-1266_Chro_02113
prpB	2-methylisocitrate lyase	EC4115_Chrom_00377	JEONG-1266_Chro_03555
tfaD_5	DLP12 prophage; predicted tail fiber assembly protein	EC4115_Chrom_02593	JEONG-1266_Chro_01403
rcsD	Phosphotransferase RcsD	EC4115_Chrom_03144	JEONG-1266_Chro_00914
group_1201	hypothetical protein	EC4115_Chrom_03882	JEONG-1266_Chro_00176
gutQ	D-arabinose 5-phosphate isomerase	EC4115_Chrom_03717	JEONG-1266_Chro_00341
nudF	ADP- sugar pyrophosphatase	EC4115_Chrom_04069	JEONG-1266_Chro_05378
group_1204	hypothetical protein	EC4115_Chrom_02725	JEONG-1266_Chro_01272
dppA	dipeptide ABC transporter - periplasmic binding protein	EC4115_Chrom_04588	JEONG-1266_Chro_04859
tsgA	YhfC MFS transporter	EC4115_Chrom_04372	JEONG-1266_Chro_05075
ydfU_6	Qin prophage; predicted protein	EC4115_Chrom_02118	JEONG-1266_Chro_01878
group_1208	hypothetical protein	EC4115_Chrom_02928	JEONG-1266_Chro_01071
yaaA	protein that reduces intracellular iron levels under peroxide stress	EC4115_Chrom_00005	JEONG-1266_Chro_03925
alaS	alanyl-tRNA synthetase	EC4115_Chrom_03705	JEONG-1266_Chro_00353
group_1210	hypothetical protein	EC4115_Chrom_01492	JEONG-1266_Chro_02444
rhsD_3	RhsD protein in rhs element	EC4115_Chrom_00242	JEONG-1266_Chro_03688
yqgA	putative transport protein	EC4115_Chrom_04001	JEONG-1266_Chro_00057
sdaA	L-serine deaminase I	EC4115_Chrom_02384	JEONG-1266_Chro_01612
ynjC	YnjC/YnjD ABC transporter	EC4115_Chrom_02322	JEONG-1266_Chro_01674
rzpD_4	DLP12 prophage; predicted murein endopeptidase	EC4115_Chrom_01505	JEONG-1266_Chro_02431
nrfD	formate dependent nitrate reductase - NrfD subunit	EC4115_Chrom_05203	JEONG-1266_Chro_04244
group_1217	hypothetical protein	EC4115_Chrom_04699	JEONG-1266_Chro_04748
ygiV	YgiV DNA-binding transcriptional repressor	EC4115_Chrom_04053	JEONG-1266_Chro_00003
ppdD	prepilin peptidase dependent protein	EC4115_Chrom_00107	JEONG-1266_Chro_03823
prfB	peptide chain release factor RF2	EC4115_Chrom_03925	JEONG-1266_Chro_00133
group_1220	hypothetical protein	EC4115_Chrom_00815	JEONG-1266_Chro_03118
yqhD	NADP-dependent dehydrogenase	EC4115_Chrom_04043	JEONG-1266_Chro_00013
yegU	putative hydrolase	EC4115_Chrom_02886	JEONG-1266_Chro_01113
group_1223	tRNA-Thr(ggt)	EC4115_Chrom_05086	JEONG-1266_Chro_04361
group_1224	hypothetical protein	EC4115_Chrom_05165	JEONG-1266_Chro_04282
nhaR	NhaR transcriptional activator	EC4115_Chrom_00016	JEONG-1266_Chro_03914
nhaB	sodium:H+ antiporter	EC4115_Chrom_01560	JEONG-1266_Chro_02376
helD	DNA helicase IV	EC4115_Chrom_01053	JEONG-1266_Chro_02880
yniA	putative phosphotransferase/kinase	EC4115_Chrom_02292	JEONG-1266_Chro_01704
yihI	GAP-like protein that activates GTPase activity of Der	EC4115_Chrom_04961	JEONG-1266_Chro_04485
toxB	Toxin B	EC4115_Chrom_04016	JEONG-1266_Chro_00042
arfB	peptidyl-tRNA hydrolase, ribosome rescue factor	EC4115_Chrom_00190	JEONG-1266_Chro_03740
hofN	protein involved in utilization of DNA as a carbon source	EC4115_Chrom_04394	JEONG-1266_Chro_05053
fklB	FKBP-type peptidyl-prolyl cis-trans isomerase (rotamase)	EC4115_Chrom_05342	JEONG-1266_Chro_04105
group_1233	hypothetical protein	EC4115_Chrom_05174	JEONG-1266_Chro_04273
uvrD	DNA-dependent ATPase I and helicase II	EC4115_Chrom_04911	JEONG-1266_Chro_04535
atpG	ATP synthase F1 complex - gamma subunit	EC4115_Chrom_04833	JEONG-1266_Chro_04613
yeeO	YeeO MATE transporter	EC4115_Chrom_02642	JEONG-1266_Chro_01354
rbsA_3	ribose ABC transporter - putative ATP binding subunit	EC4115_Chrom_05222	JEONG-1266_Chro_04225
rpe	ribulose-5-phosphate 3-epimerase	EC4115_Chrom_04386	JEONG-1266_Chro_05061
group_1239	hypothetical protein	EC4115_Chrom_00542	JEONG-1266_Chro_03391
agaI_1	putative galactosamine-6-phosphate isomerase	EC4115_Chrom_04167	JEONG-1266_Chro_05280
lptB	LptABCFG ABC transporter	EC4115_Chrom_04229	JEONG-1266_Chro_05218
yegS	lipid kinase	EC4115_Chrom_02876	JEONG-1266_Chro_01123
fucK_1	L-fuculokinase	EC4115_Chrom_03817	JEONG-1266_Chro_00241
yojO	hypothetical protein	EC4115_Chrom_03136	JEONG-1266_Chro_00922
ydiS	putative flavoprotein	EC4115_Chrom_02267	JEONG-1266_Chro_01729
trpR	TrpR-Tryptophan DNA-binding transcriptional repressor	EC4115_Chrom_05508	JEONG-1266_Chro_03939
fadH_1	2,4-dienoyl-CoA reductase	EC4115_Chrom_00328	JEONG-1266_Chro_03604
gshA	gamma-glutamate-cysteine ligase	EC4115_Chrom_03696	JEONG-1266_Chro_00362
sfmD	putative outer membrane export usher protein	EC4115_Chrom_00587	JEONG-1266_Chro_03346
prfA_1	peptide chain release factor RF1	EC4115_Chrom_00262	JEONG-1266_Chro_03668
yraI_1	putative pilin chaperone	EC4115_Chrom_04170	JEONG-1266_Chro_05277
xisE	e14 prophage; predicted excisionase	EC4115_Chrom_01490	JEONG-1266_Chro_02446
wzzB	regulator of length of O-antigen component of lipopolysaccharide chains	EC4115_Chrom_02774	JEONG-1266_Chro_01225
pyrI	aspartate carbamoyltransferase, PyrI subunit	EC4115_Chrom_05379	JEONG-1266_Chro_04068
hcaD	3-phenylpropionate dioxygenase, predicted ferredoxin reductase subunit	EC4115_Chrom_03552	JEONG-1266_Chro_00506
nfo	endonuclease IV	EC4115_Chrom_03087	JEONG-1266_Chro_00971
tufB	elongation factor Tu	EC4115_Chrom_05087	JEONG-1266_Chro_04360
hyfB	hydrogenase 4, component B	EC4115_Chrom_03487	JEONG-1266_Chro_00571
pbpG	penicillin-binding protein 7	EC4115_Chrom_03057	JEONG-1266_Chro_01001
group_1258	hypothetical protein	EC4115_Chrom_00518	JEONG-1266_Chro_03414
dnaG	DNA primase	EC4115_Chrom_04095	JEONG-1266_Chro_05352
dusB	tRNA-dihydrouridine synthase B	EC4115_Chrom_04280	JEONG-1266_Chro_05167
yaaI	putative protein	EC4115_Chrom_00011	JEONG-1266_Chro_03919
ygcG_2	putative protein	EC4115_Chrom_03790	JEONG-1266_Chro_00268
group_1262	hypothetical protein	EC4115_Chrom_00227	JEONG-1266_Chro_03703
mutS	MutHLS complex, methyl-directed mismatch repair	EC4115_Chrom_03743	JEONG-1266_Chro_00315
thiL	thiamin monophosphate kinase	EC4115_Chrom_00464	JEONG-1266_Chro_03468
casC	Cascade subunit C	EC4115_Chrom_03766	JEONG-1266_Chro_00292
group_1266	hypothetical protein	EC4115_Chrom_02019	JEONG-1266_Chro_01977
group_1267	hypothetical protein	EC4115_Chrom_00920	JEONG-1266_Chro_03013
group_1268	hypothetical protein	EC4115_Chrom_01921	JEONG-1266_Chro_02075
group_1269	hypothetical protein	EC4115_Chrom_02264	JEONG-1266_Chro_01732
aroK	shikimate kinase I	EC4115_Chrom_04390	JEONG-1266_Chro_05057
acpT	holo-[acyl carrier protein] synthase 2	EC4115_Chrom_04501	JEONG-1266_Chro_04946
fis	Fis DNA-binding transcriptional dual regulator	EC4115_Chrom_04281	JEONG-1266_Chro_05166
rlmB	23S rRNA 2'-O-ribose methyltransferase monomer	EC4115_Chrom_05314	JEONG-1266_Chro_04133
group_1273	tRNA-Tyr(gta)	EC4115_Chrom_05084	JEONG-1266_Chro_04363
group_1274	hypothetical protein	EC4115_Chrom_00816	JEONG-1266_Chro_03117
group_1275	hypothetical protein	EC4115_Chrom_01525	JEONG-1266_Chro_02411
yjcB	putative inner membrane protein	EC4115_Chrom_05190	JEONG-1266_Chro_04257
map	methionine aminopeptidase	EC4115_Chrom_00165	JEONG-1266_Chro_03765
gpp	guanosine-5'-triphosphate, 3'-diphosphate pyrophosphatase	EC4115_Chrom_04874	JEONG-1266_Chro_04572
speB	agmatinase	EC4115_Chrom_03973	JEONG-1266_Chro_00085
nfi	endonuclease V (deoxyinosine 3'-endonuclease)	EC4115_Chrom_05106	JEONG-1266_Chro_04341
ynfC	YnfC lipoprotein	EC4115_Chrom_02147	JEONG-1266_Chro_01849
recC	RecBCD	EC4115_Chrom_03836	JEONG-1266_Chro_00222
parD1	Antitoxin ParD1	EC4115_Chrom_00455	JEONG-1266_Chro_03477
citD	citrate lyase, acyl carrier gamma subunit	EC4115_Chrom_00654	JEONG-1266_Chro_03279
cmtA	mannitol PTS permease (cryptic) - CmtA subunit	EC4115_Chrom_03969	JEONG-1266_Chro_00089
yiaY	putative Fe-containing alcohol dehydrogenase	EC4115_Chrom_04633	JEONG-1266_Chro_04814
trmH	tRNA (Gm18) 2'-O-methyltransferase	EC4115_Chrom_04694	JEONG-1266_Chro_04753
cyoA	cytochrome bo terminal oxidase subunit II	EC4115_Chrom_00480	JEONG-1266_Chro_03452
group_1288	hypothetical protein	EC4115_Chrom_00457	JEONG-1266_Chro_03475
msrC	free methionine-(R)-sulfoxide reductase	EC4115_Chrom_02402	JEONG-1266_Chro_01593
group_129	hypothetical protein	EC4115_Chrom_05224	JEONG-1266_Chro_04223
ygaZ	L-valine efflux transporter - YgaZ subunit	EC4115_Chrom_03690	JEONG-1266_Chro_00368
ybgE	putative lipoprotein	EC4115_Chrom_00773	JEONG-1266_Chro_03160
rffM	UDP-N-acetyl-D-mannosaminuronic acid transferase	EC4115_Chrom_04890	JEONG-1266_Chro_04556
kefG	protein required for KefB activity	EC4115_Chrom_04359	JEONG-1266_Chro_05088
group_1294	hypothetical protein	EC4115_Chrom_05398	JEONG-1266_Chro_04049
xdhC	xanthine dehydrogenase, Fe-S subunit	EC4115_Chrom_03902	JEONG-1266_Chro_00156
ydiF	fused predicted acetyl-CoA:acetoacetyl-CoA transferase: alpha subunit/beta subunit	EC4115_Chrom_02261	JEONG-1266_Chro_01735
yicR	hypothetical protein	EC4115_Chrom_04681	JEONG-1266_Chro_04766
cpsB_1	mannose-1-phosphate guanylyltransferase	EC4115_Chrom_02779	JEONG-1266_Chro_01220
envZ_6	EnvZ sensory histidine kinase	EC4115_Chrom_04238	JEONG-1266_Chro_05209
ydfX_1	Qin prophage; predicted protein	EC4115_Chrom_01634	JEONG-1266_Chro_02302
fxsA	inner membrane protein; overproduction inhibits F exclusion of bacteriophage T7	EC4115_Chrom_05274	JEONG-1266_Chro_04173
wcaB_1	putative colanic acid biosynthesis acyl transferase	EC4115_Chrom_02500	JEONG-1266_Chro_01495
soxS	SoxS DNA-binding transcriptional dual regulator	EC4115_Chrom_05192	JEONG-1266_Chro_04255
sodC_1	superoxide dismutase precursor (Cu-Zn)	EC4115_Chrom_01123	JEONG-1266_Chro_01418
hisA	N-(5'-phospho-L-ribosyl-formimino)-5-amino-1-(5'-phosphoribosyl)-4-imidazolecarboxamide isomerase	EC4115_Chrom_02771	JEONG-1266_Chro_01228
stfR_4	putative membrane protein	EC4115_Chrom_01679	JEONG-1266_Chro_02258
menB	1,4-dihydroxy-2-naphthoyl-CoA synthase	EC4115_Chrom_03191	JEONG-1266_Chro_00867
cbtA_2	CP4-44 prophage; toxin of the CbtA-CbeA toxin-antitoxin system	EC4115_Chrom_02669	JEONG-1266_Chro_01328
yjiQ	putative transposase	EC4115_Chrom_05454	JEONG-1266_Chro_03993
group_1308	hypothetical protein	EC4115_Chrom_02595	JEONG-1266_Chro_01401
yhhM	putative receptor	EC4115_Chrom_04473	JEONG-1266_Chro_04974
ytfR_3	galactofuranose / galactopyranose ABC transporter - putative ATP binding subunit	EC4115_Chrom_05364	JEONG-1266_Chro_04083
coaE	dephospho-CoA kinase	EC4115_Chrom_00103	JEONG-1266_Chro_03827
trpB	tryptophan synthase, beta subunit	EC4115_Chrom_01758	JEONG-1266_Chro_02238
ydeI	stress response protein	EC4115_Chrom_02008	JEONG-1266_Chro_01988
group_1313	hypothetical protein	EC4115_Chrom_01290	JEONG-1266_Chro_02646
ygiN	quinol monooxygenase monomer	EC4115_Chrom_04058	JEONG-1266_Chro_05389
mdoG	periplasmic glucan (MDO) biosynthesis protein	EC4115_Chrom_01325	JEONG-1266_Chro_02611
nuoL	NADH:ubiquinone oxidoreductase, membrane subunit L	EC4115_Chrom_03202	JEONG-1266_Chro_00856
bioB	biotin synthase monomer	EC4115_Chrom_00858	JEONG-1266_Chro_03075
epmB	lysine 2,3-aminomutase	EC4115_Chrom_05280	JEONG-1266_Chro_04167
group_1319	hypothetical protein	EC4115_Chrom_02488	JEONG-1266_Chro_01507
yjgL	putative protein	EC4115_Chrom_05385	JEONG-1266_Chro_04062
nfsB	dihydropteridine reductase monomer	EC4115_Chrom_00612	JEONG-1266_Chro_03321
fumA_2	fumarase A monomer	EC4115_Chrom_02174	JEONG-1266_Chro_01822
hypE	Hydrogenase isoenzymes formation protein HypE	EC4115_Chrom_03739	JEONG-1266_Chro_00319
ghrA	glyoxylate reductase / hydroxypyruvate reductase	EC4115_Chrom_01310	JEONG-1266_Chro_02626
nupC	nucleoside:H+ symporter NupC	EC4115_Chrom_03407	JEONG-1266_Chro_00651
group_1325	tRNA-Trp(cca)	EC4115_Chrom_04859	JEONG-1266_Chro_04587
yggP_1	putative dehydrogenase	EC4115_Chrom_03968	JEONG-1266_Chro_00090
ispE	4-diphosphocytidyl-2-C-methylerythritol kinase	EC4115_Chrom_01574	JEONG-1266_Chro_02362
cmtB	mannitol PTS permease (cryptic) - CmtB subunit	EC4115_Chrom_03970	JEONG-1266_Chro_00088
group_1329	tRNA-Leu(tag)	EC4115_Chrom_00705	JEONG-1266_Chro_03228
insG	hypothetical protein	EC4115_Chrom_05418	JEONG-1266_Chro_04029
narI	nitrate reductase A, gamma subunit	EC4115_Chrom_01596	JEONG-1266_Chro_02340
rhlB	degradosome	EC4115_Chrom_04875	JEONG-1266_Chro_04571
group_1332	hypothetical protein	EC4115_Chrom_00996	JEONG-1266_Chro_02937
group_1333	hypothetical protein	EC4115_Chrom_03347	JEONG-1266_Chro_00711
yfaV_1	putative transporter	EC4115_Chrom_03171	JEONG-1266_Chro_00887
yedW_9	putative DNA-binding response regulator in two-component system with YedV	EC4115_Chrom_04055	JEONG-1266_Chro_00001
fliM	flagellar motor switch protein FliM	EC4115_Chrom_02545	JEONG-1266_Chro_01452
glmM	phosphoglucosamine mutase	EC4115_Chrom_04204	JEONG-1266_Chro_05243
fimC_1	periplasmic chaperone, required for type 1 fimbriae	EC4115_Chrom_01974	JEONG-1266_Chro_02022
ydfB_1	Qin prophage; small protein	EC4115_Chrom_01070	JEONG-1266_Chro_02863
yeeJ_4	adhesin	EC4115_Chrom_05444	JEONG-1266_Chro_04003
tag	3-methyl-adenine DNA glycosylase I, constitutive	EC4115_Chrom_04599	JEONG-1266_Chro_04848
mgsA	methylglyoxal synthase	EC4115_Chrom_01054	JEONG-1266_Chro_02879
yhhI_1	putative transposase	EC4115_Chrom_00241	JEONG-1266_Chro_03689
ybcO_2	DLP12 prophage; predicted protein	EC4115_Chrom_03015	JEONG-1266_Chro_01042
sra	30S ribosomal subunit protein S22	EC4115_Chrom_01947	JEONG-1266_Chro_02049
group_1345	putative 9-O-acetyl-N-acetylneuraminate esterase	EC4115_Chrom_03309	JEONG-1266_Chro_00749
recX	inhibitor of RecA	EC4115_Chrom_03706	JEONG-1266_Chro_00352
group_1347	hypothetical protein	EC4115_Chrom_00018	JEONG-1266_Chro_03912
yncG	putative enzyme	EC4115_Chrom_01916	JEONG-1266_Chro_02080
group_1349	hypothetical protein	EC4115_Chrom_00853	JEONG-1266_Chro_03080
symE	toxin-like protein of the SOS response	EC4115_Chrom_05459	JEONG-1266_Chro_03988
rpoB	RNA polymerase, beta subunit	EC4115_Chrom_05094	JEONG-1266_Chro_04353
lptC	LptABCFG ABC transporter	EC4115_Chrom_04227	JEONG-1266_Chro_05220
npr_1	phosphocarrier protein HPr-like NPr, nitrogen related, exchanges phosphate with Enzyme I, Hpr	EC4115_Chrom_04234	JEONG-1266_Chro_05213
group_1353	hypothetical protein	EC4115_Chrom_03360	JEONG-1266_Chro_00698
obgE	GTPase involved in chromosome partitioning and ribosome assembly	EC4115_Chrom_04211	JEONG-1266_Chro_05236
yiaT	putative outer membrane protein	EC4115_Chrom_04627	JEONG-1266_Chro_04820
chaA	Na+ / K+:H+ antiporter ChaA	EC4115_Chrom_01584	JEONG-1266_Chro_02352
rnpA	RNase P protein component; processes tRNA, 4.5S RNA	EC4115_Chrom_04801	JEONG-1266_Chro_04645
glnB	Nitrogen regulatory protein P-II 1	EC4115_Chrom_03564	JEONG-1266_Chro_00494
yfiB	putative outer membrane lipoprotein	EC4115_Chrom_03612	JEONG-1266_Chro_00446
ydiN	putative inner membrane protein YdiN	EC4115_Chrom_02258	JEONG-1266_Chro_01738
group_1361	hypothetical protein	EC4115_Chrom_02480	JEONG-1266_Chro_01515
smc_1	Chromosome partition protein Smc	EC4115_Chrom_00544	JEONG-1266_Chro_03389
intQ_2	Qin prophage; predicted defective integrase	EC4115_Chrom_03048	JEONG-1266_Chro_01010
group_1364	hypothetical protein	EC4115_Chrom_04779	JEONG-1266_Chro_04667
intE_6	e14 prophage; predicted integrase	EC4115_Chrom_01683	JEONG-1266_Chro_02254
yphC_1	putative oxidoreductase, Zn-dependent and NAD(P)-binding	EC4115_Chrom_03555	JEONG-1266_Chro_00503
group_1367	hypothetical protein	EC4115_Chrom_01172	JEONG-1266_Chro_02764
ybjE	putative transporter	EC4115_Chrom_00966	JEONG-1266_Chro_02967
group_1369	hypothetical protein	EC4115_Chrom_00812	JEONG-1266_Chro_03121
group_1370	hypothetical protein	EC4115_Chrom_04917	JEONG-1266_Chro_04529
gss	fused glutathionylspermidine amidase / glutathionylspermidine synthetase	EC4115_Chrom_04023	JEONG-1266_Chro_00033
frr	ribosome recycling factor	EC4115_Chrom_00169	JEONG-1266_Chro_03761
group_1373	hypothetical protein	EC4115_Chrom_04015	JEONG-1266_Chro_00043
group_1374	hypothetical protein	EC4115_Chrom_05447	JEONG-1266_Chro_04000
group_1375	hypothetical protein	EC4115_Chrom_01232	JEONG-1266_Chro_02704
rihA	ribonucleoside hydrolase 1 (pyrimidine-specific)	EC4115_Chrom_00689	JEONG-1266_Chro_03244
group_1377	hypothetical protein	EC4115_Chrom_00261	JEONG-1266_Chro_03669
group_1378	hypothetical protein	EC4115_Chrom_00346	JEONG-1266_Chro_03586
yqeI_2	putative transcriptional regulator	EC4115_Chrom_03863	JEONG-1266_Chro_00195
group_1380	hypothetical protein	EC4115_Chrom_00515	JEONG-1266_Chro_03417
dnaJ	chaperone with DnaK; heat shock protein	EC4115_Chrom_00013	JEONG-1266_Chro_03917
group_1382	hypothetical protein	EC4115_Chrom_03648	JEONG-1266_Chro_00410
ydjE_1	YdjE MFS transporter	EC4115_Chrom_02337	JEONG-1266_Chro_01659
ypdI	YpdI colanic acid synthesis lipoprotein	EC4115_Chrom_03391	JEONG-1266_Chro_00667
yibT	putative protein	EC4115_Chrom_04645	JEONG-1266_Chro_04802
djlC_1	Hsc56, co-chaperone of Hsc62	EC4115_Chrom_00686	JEONG-1266_Chro_03247
iscA	iron-sulfur cluster assembly protein	EC4115_Chrom_03538	JEONG-1266_Chro_00520
glgB	1,4-alpha-glucan branching enzyme	EC4115_Chrom_04435	JEONG-1266_Chro_05012
prpR	PrpR DNA-binding transcriptional dual regulator	EC4115_Chrom_00376	JEONG-1266_Chro_03556
group_1390	hypothetical protein	EC4115_Chrom_01409	JEONG-1266_Chro_02527
group_1391	hypothetical protein	EC4115_Chrom_00293	JEONG-1266_Chro_03639
accB	Biotin carboxyl carrier protein of acetyl-CoA carboxylase	EC4115_Chrom_04275	JEONG-1266_Chro_05172
scpA	methylmalonyl-CoA mutase	EC4115_Chrom_03948	JEONG-1266_Chro_00110
ydfE_2	Qin prophage; predicted protein	EC4115_Chrom_01625	JEONG-1266_Chro_02311
group_1395	hypothetical protein	EC4115_Chrom_00639	JEONG-1266_Chro_03294
yciI	putative enzyme	EC4115_Chrom_01618	JEONG-1266_Chro_02318
group_1397	hypothetical protein	EC4115_Chrom_03681	JEONG-1266_Chro_00377
dkgA_3	methylglyoxal reductase [multifunctional]	EC4115_Chrom_04044	JEONG-1266_Chro_00012
ansA	asparaginase I	EC4115_Chrom_02335	JEONG-1266_Chro_01661
group_1400	hypothetical protein	EC4115_Chrom_03757	JEONG-1266_Chro_00301
group_1401	hypothetical protein	EC4115_Chrom_01052	JEONG-1266_Chro_02881
fabR	FabR DNA-binding transcriptional repressor	EC4115_Chrom_05073	JEONG-1266_Chro_04374
moeA	molybdenum::molybdopterin ligase	EC4115_Chrom_00911	JEONG-1266_Chro_03022
napG	ferredoxin-type protein	EC4115_Chrom_03132	JEONG-1266_Chro_00926
argP	ArgP transcriptional activator	EC4115_Chrom_03947	JEONG-1266_Chro_00111
group_1406	hypothetical protein	EC4115_Chrom_04761	JEONG-1266_Chro_04686
ydjE_2	YdjE MFS transporter	EC4115_Chrom_02340	JEONG-1266_Chro_01656
rsmA	16S rRNA,m62A1519 dimethyltransferase	EC4115_Chrom_00054	JEONG-1266_Chro_03876
zapB	cell division factor ZapB	EC4115_Chrom_05031	JEONG-1266_Chro_04416
ebgC	evolved beta-D-galactosidase, beta subunit; cryptic gene	EC4115_Chrom_04106	JEONG-1266_Chro_05341
preA	NADH-dependent dihydropyrimidine dehydrogenase subunit	EC4115_Chrom_03075	JEONG-1266_Chro_00983
yheV	putative protein	EC4115_Chrom_04357	JEONG-1266_Chro_05090
cheR	chemotaxis protein methyltransferase	EC4115_Chrom_02457	JEONG-1266_Chro_01538
group_1416	hypothetical protein	EC4115_Chrom_02630	JEONG-1266_Chro_01366
uspB	putative universal stress (ethanol tolerance) protein B	EC4115_Chrom_04526	JEONG-1266_Chro_04921
yfaE	2Fe-2S cluster-containing protein involved in diferric-tyrosyl radical cofactor maintenance	EC4115_Chrom_03158	JEONG-1266_Chro_00900
ygaC	putative protein	EC4115_Chrom_03678	JEONG-1266_Chro_00380
lptE	outer membrane lipopolysaccharide transport and assembly complex - LptE subunit	EC4115_Chrom_00677	JEONG-1266_Chro_03256
group_1423	hypothetical protein	EC4115_Chrom_01650	JEONG-1266_Chro_02287
ydiZ	putative protein	EC4115_Chrom_02291	JEONG-1266_Chro_01705
hflX	GTPase associated with the 50S subunit of the ribosome	EC4115_Chrom_05307	JEONG-1266_Chro_04140
rutC	putative aminoacrylate peracid reductase	EC4115_Chrom_01167	JEONG-1266_Chro_02769
pykA	pyruvate kinase II monomer	EC4115_Chrom_02427	JEONG-1266_Chro_01568
puuP	putrescine:H+ symporter PuuP	EC4115_Chrom_01800	JEONG-1266_Chro_02196
yahF	putative acyl-CoA synthetase with NAD(P)-binding domain and succinyl-CoA synthetase domain protein	EC4115_Chrom_00361	JEONG-1266_Chro_03571
phnH	PhnH subunit of methylphosphonate degradation complex	EC4115_Chrom_05233	JEONG-1266_Chro_04214
yciK	putative oxidoreductase	EC4115_Chrom_01767	JEONG-1266_Chro_02229
eutR	putative ARAC-type regulatory protein	EC4115_Chrom_03449	JEONG-1266_Chro_00609
clcB	chloride ion transporter ClcB	EC4115_Chrom_02154	JEONG-1266_Chro_01842
yeaM	putative DNA-binding transcriptional regulator	EC4115_Chrom_02360	JEONG-1266_Chro_01636
ynfH_2	oxidoreductase, predicted membrane anchor subunit	EC4115_Chrom_03526	JEONG-1266_Chro_00532
glxR	tartronate semialdehyde reductase 2	EC4115_Chrom_00564	JEONG-1266_Chro_03369
yebA	putative peptidase	EC4115_Chrom_02429	JEONG-1266_Chro_01566
nrfE	formate-dependent nitrite reductase; possible assembly function	EC4115_Chrom_05204	JEONG-1266_Chro_04243
tsaD	protein involved in threonylcarbamoyladenosine biosynthesis	EC4115_Chrom_04093	JEONG-1266_Chro_05354
prlF	PrlF antitoxin	EC4115_Chrom_04153	JEONG-1266_Chro_05294
mog	MogA	EC4115_Chrom_00008	JEONG-1266_Chro_03922
yfaX	putative DNA-binding transcriptional regulator	EC4115_Chrom_03176	JEONG-1266_Chro_00882
rfe	undecaprenyl-phosphate alpha-N-acetylglucosaminyl transferase	EC4115_Chrom_04879	JEONG-1266_Chro_04567
group_1444	hypothetical protein	EC4115_Chrom_03116	JEONG-1266_Chro_00942
mokC_3	regulatory peptide whose translation enables hokC (gef) expression	EC4115_Chrom_01640	JEONG-1266_Chro_02297
marA_1	MarA DNA-binding transcriptional dual regulator	EC4115_Chrom_00391	JEONG-1266_Chro_03541
purP	adenine:H+ symporter	EC4115_Chrom_04812	JEONG-1266_Chro_04634
ypdB_1	putative response regulator in two-component system with YpdA	EC4115_Chrom_02456	JEONG-1266_Chro_01539
dctA	C4 dicarboxylate / orotate:H+ symporter	EC4115_Chrom_04570	JEONG-1266_Chro_04877
argA	N-acetylglutamate synthase	EC4115_Chrom_03832	JEONG-1266_Chro_00226
ptsP	PTS system, enzyme I, transcriptional regulator (with NPR and NTR proteins)	EC4115_Chrom_03843	JEONG-1266_Chro_00215
amiB	N-acetylmuramoyl-L-alanine amidase 2	EC4115_Chrom_05303	JEONG-1266_Chro_04144
ftsK	essential cell division protein FtsK	EC4115_Chrom_00982	JEONG-1266_Chro_02951
fadE	acyl-CoA dehydrogenase	EC4115_Chrom_00248	JEONG-1266_Chro_03682
yieF	chromate reductase monomer	EC4115_Chrom_04811	JEONG-1266_Chro_04635
cysC	adenylylsulfate kinase	EC4115_Chrom_03758	JEONG-1266_Chro_00300
insF-1_2	IS3 element protein InsF	EC4115_Chrom_02497	JEONG-1266_Chro_01498
group_1458	hypothetical protein	EC4115_Chrom_04449	JEONG-1266_Chro_04998
parC	topoisomerase IV subunit A	EC4115_Chrom_04051	JEONG-1266_Chro_00005
ydfU_7	Qin prophage; predicted protein	EC4115_Chrom_02612	JEONG-1266_Chro_01384
wcaB_2	putative colanic acid biosynthesis acyl transferase	EC4115_Chrom_02806	JEONG-1266_Chro_01193
ydfA_4	Qin prophage; predicted protein	EC4115_Chrom_02066	JEONG-1266_Chro_01930
group_1463	hypothetical protein	EC4115_Chrom_03307	JEONG-1266_Chro_00751
intD_1	DLP12 prophage; predicted integrase	EC4115_Chrom_00271	JEONG-1266_Chro_03659
yfdX	putative protein	EC4115_Chrom_03390	JEONG-1266_Chro_00668
surA	peptidyl-prolyl cis-trans isomerase (PPIase)	EC4115_Chrom_00056	JEONG-1266_Chro_03874
ebgR	EbgR DNA-binding transcriptional repressor	EC4115_Chrom_04104	JEONG-1266_Chro_05343
fliY	periplasmic cystine-binding protein; member of extracellular bacterial solute-binding protein family III	EC4115_Chrom_02522	JEONG-1266_Chro_01475
ydhX	putative 4Fe-4S ferredoxin-type protein	EC4115_Chrom_02238	JEONG-1266_Chro_01758
metG	methionyl-tRNA synthetase	EC4115_Chrom_02904	JEONG-1266_Chro_01095
ybaK	Cys-tRNAPro and Cys-tRNACys deacylase	EC4115_Chrom_00529	JEONG-1266_Chro_03404
yhjY	putative lipase	EC4115_Chrom_04598	JEONG-1266_Chro_04849
puuD	gamma-glutamyl-gamma-aminobutyrate hydrolase	EC4115_Chrom_01802	JEONG-1266_Chro_02194
narZ	nitrate reductase Z, alpha subunit	EC4115_Chrom_01933	JEONG-1266_Chro_02063
pspB	stimulates PspC-mediated transcriptional activation of the psp operon; antitoxin of a PspC-PspB toxin-antitoxin pair	EC4115_Chrom_01809	JEONG-1266_Chro_02187
rsmH	16S rRNA methyltransferase	EC4115_Chrom_00083	JEONG-1266_Chro_03847
group_1477	hypothetical protein	EC4115_Chrom_02752	JEONG-1266_Chro_01247
recQ_3	ATP-dependent DNA helicase	EC4115_Chrom_04921	JEONG-1266_Chro_04525
ydcY	hypothetical protein	EC4115_Chrom_01908	JEONG-1266_Chro_02088
mdtI	spermidine efflux transporter - MdtI subunit	EC4115_Chrom_02161	JEONG-1266_Chro_01835
loiP	outer membrane metallopeptidase	EC4115_Chrom_03972	JEONG-1266_Chro_00086
phnO	putative acyltransferase with acyl-CoA N-acyltransferase domain protein	EC4115_Chrom_05226	JEONG-1266_Chro_04221
yhdU	putative membrane protein	EC4115_Chrom_04283	JEONG-1266_Chro_05164
group_1484	hypothetical protein	EC4115_Chrom_02860	JEONG-1266_Chro_01139
gntK	D-gluconate kinase, thermostable	EC4115_Chrom_04443	JEONG-1266_Chro_05004
yiaG	putative transcriptional regulator	EC4115_Chrom_04605	JEONG-1266_Chro_04842
yehM_1	putative protein	EC4115_Chrom_02913	JEONG-1266_Chro_01086
hcr	NADH oxidoreductase	EC4115_Chrom_00964	JEONG-1266_Chro_02969
hscB	Hsc20 co-chaperone that acts with Hsc66 in IscU iron-sulfur cluster assembly	EC4115_Chrom_03537	JEONG-1266_Chro_00521
yciC	putative inner membrane protein	EC4115_Chrom_01622	JEONG-1266_Chro_02314
yqiK	putative membrane protein	EC4115_Chrom_04080	JEONG-1266_Chro_05367
frlC	fructoselysine 3-epimerase	EC4115_Chrom_04380	JEONG-1266_Chro_05067
cadC	CadC DNA-binding transcriptional activator	EC4115_Chrom_05267	JEONG-1266_Chro_04180
metR	MetR-L-homocysteine	EC4115_Chrom_04927	JEONG-1266_Chro_04519
secD	Sec Translocation Complex	EC4115_Chrom_00453	JEONG-1266_Chro_03479
mtfA	Mlc titration factor	EC4115_Chrom_02633	JEONG-1266_Chro_01363
ybhP	putative DNase	EC4115_Chrom_00873	JEONG-1266_Chro_03060
kefF	regulator of KefC-mediated potassium transport and quinone oxidoreductase	EC4115_Chrom_00047	JEONG-1266_Chro_03883
yeeS_1	CP4-44 prophage; predicted DNA repair protein	EC4115_Chrom_01301	JEONG-1266_Chro_02635
thiE	thiamine phosphate synthase	EC4115_Chrom_05101	JEONG-1266_Chro_04346
metI	L-methionine / D-methionine ABC transporter - membrane subunit	EC4115_Chrom_00197	JEONG-1266_Chro_03733
yphC_2	putative oxidoreductase, Zn-dependent and NAD(P)-binding	EC4115_Chrom_03556	JEONG-1266_Chro_00502
rpsS	30S ribosomal subunit protein S19	EC4115_Chrom_04337	JEONG-1266_Chro_05110
ddpC	YddQ	EC4115_Chrom_01952	JEONG-1266_Chro_02044
glvC	PTS permease - unknown specificity	EC4115_Chrom_04785	JEONG-1266_Chro_04661
yfiM	putative protein	EC4115_Chrom_03597	JEONG-1266_Chro_00461
group_1508	hypothetical protein	EC4115_Chrom_02501	JEONG-1266_Chro_01494
ssb_2	ssDNA-binding protein	EC4115_Chrom_05189	JEONG-1266_Chro_04258
group_1510	hypothetical protein	EC4115_Chrom_04212	JEONG-1266_Chro_05235
group_1511	hypothetical protein	EC4115_Chrom_01474	JEONG-1266_Chro_02462
group_1512	hypothetical protein	EC4115_Chrom_02502	JEONG-1266_Chro_01493
asmA	putative assembly protein AsmA	EC4115_Chrom_02814	JEONG-1266_Chro_01185
cybC	cytochrome b562 (soluble)	EC4115_Chrom_05371	JEONG-1266_Chro_04076
yraQ	putative permease	EC4115_Chrom_04179	JEONG-1266_Chro_05268
yhjJ	putative zinc-dependent peptidase	EC4115_Chrom_04569	JEONG-1266_Chro_04878
group_1517	hypothetical protein	EC4115_Chrom_00349	JEONG-1266_Chro_03583
iraP	anti-adaptor protein for sS stabilization	EC4115_Chrom_00426	JEONG-1266_Chro_03506
hicA	toxin of the HicA-HicB toxin-antitoxin system	EC4115_Chrom_01899	JEONG-1266_Chro_02097
fruB_1	fructose PTS permease - FruB subunit	EC4115_Chrom_03097	JEONG-1266_Chro_00961
flhB_3	flagellar biosynthesis protein FlhB	EC4115_Chrom_04743	JEONG-1266_Chro_04704
spaO	Surface presentation of antigens protein SpaO	EC4115_Chrom_03886	JEONG-1266_Chro_00172
garK	glycerate kinase I	EC4115_Chrom_04148	JEONG-1266_Chro_05299
elfC_1	putative outer membrane usher protein	EC4115_Chrom_01192	JEONG-1266_Chro_02744
nadR	NadR DNA-binding transcriptional repressor and NMN adenylyltransferase	EC4115_Chrom_05504	JEONG-1266_Chro_03943
hinT	purine nucleoside phosphoramidase monomer	EC4115_Chrom_01378	JEONG-1266_Chro_02558
pgl	6-phosphogluconolactonase	EC4115_Chrom_00804	JEONG-1266_Chro_03129
gstB	glutathione S-transferase B	EC4115_Chrom_00925	JEONG-1266_Chro_03008
group_1529	hypothetical protein	EC4115_Chrom_02871	JEONG-1266_Chro_01128
gpmM	2,3-bisphosphoglycerate-independent phosphoglycerate mutase	EC4115_Chrom_04658	JEONG-1266_Chro_04789
trkH	K+ transporter TrkH	EC4115_Chrom_04946	JEONG-1266_Chro_04500
fadK	short chain acyl-CoA synthetase monomer	EC4115_Chrom_02269	JEONG-1266_Chro_01727
dmlR_2	DmlR DNA-binding transcriptional regulator	EC4115_Chrom_04089	JEONG-1266_Chro_05358
entH	proofreading thioesterase in enterobactin biosynthesis	EC4115_Chrom_00633	JEONG-1266_Chro_03300
hycD	hydrogenase 3, membrane subunit	EC4115_Chrom_03731	JEONG-1266_Chro_00327
yicI	alpha-xylosidase	EC4115_Chrom_04700	JEONG-1266_Chro_04747
hcaC	3-phenylpropionate dioxygenase, predicted ferredoxin subunit	EC4115_Chrom_03550	JEONG-1266_Chro_00508
group_1538	hypothetical protein	EC4115_Chrom_01680	JEONG-1266_Chro_02257
yeeW_2	CP4-44 prophage; predicted protein	EC4115_Chrom_02670	JEONG-1266_Chro_01327
group_1540	hypothetical protein	EC4115_Chrom_00831	JEONG-1266_Chro_03102
yciG	putative protein	EC4115_Chrom_01756	JEONG-1266_Chro_02240
rbsC_4	ribose ABC transporter - membrane subunit	EC4115_Chrom_05221	JEONG-1266_Chro_04226
ydeA	arabinose efflux transporter	EC4115_Chrom_01997	JEONG-1266_Chro_01999
rffG	dTDP-glucose 4,6-dehydratase 2	EC4115_Chrom_04883	JEONG-1266_Chro_04563
exuT	hexuronate transporter	EC4115_Chrom_04122	JEONG-1266_Chro_05325
frdD	fumarate reductase membrane protein	EC4115_Chrom_05287	JEONG-1266_Chro_04160
group_1547	hypothetical protein	EC4115_Chrom_00231	JEONG-1266_Chro_03699
envC	EnvC murein hydrolase	EC4115_Chrom_04659	JEONG-1266_Chro_04788
sanA	vancomycin sensitivity	EC4115_Chrom_03072	JEONG-1266_Chro_00986
group_1550	hypothetical protein	EC4115_Chrom_00072	JEONG-1266_Chro_03858
ydjJ	putative oxidoreductase, Zn-dependent and NAD(P)-binding	EC4115_Chrom_02345	JEONG-1266_Chro_01651
group_1552	hypothetical protein	EC4115_Chrom_04750	JEONG-1266_Chro_04697
hyfR_1	HyfR DNA-binding transcriptional activator	EC4115_Chrom_03496	JEONG-1266_Chro_00562
gudX_1	glucarate dehydratase-related protein	EC4115_Chrom_03801	JEONG-1266_Chro_00257
group_1555	hypothetical protein	EC4115_Chrom_04481	JEONG-1266_Chro_04966
ompN_1	outer membrane pore protein N, non-specific	EC4115_Chrom_01855	JEONG-1266_Chro_02141
ytjC	putative phosphoglycerate mutase 2	EC4115_Chrom_05510	JEONG-1266_Chro_03937
ybjG	undecaprenyl pyrophosphate phosphatase	EC4115_Chrom_00928	JEONG-1266_Chro_03005
atpD	ATP synthase F1 complex - beta subunit	EC4115_Chrom_04832	JEONG-1266_Chro_04614
rplL	50S ribosomal protein L7/L12	EC4115_Chrom_05093	JEONG-1266_Chro_04354
ypjB	putative protein	EC4115_Chrom_03662	JEONG-1266_Chro_00396
galU	UTP--glucose-1-phosphate uridylyltransferase	EC4115_Chrom_01603	JEONG-1266_Chro_02333
hcaR	HcaR transcriptional dual regulator	EC4115_Chrom_03547	JEONG-1266_Chro_00511
yjtD	putative rRNA methyltransferase	EC4115_Chrom_05517	JEONG-1266_Chro_03930
group_1565	hypothetical protein	EC4115_Chrom_04638	JEONG-1266_Chro_04809
rnb	ribonuclease II	EC4115_Chrom_01786	JEONG-1266_Chro_02210
yraI_2	putative pilin chaperone	EC4115_Chrom_04827	JEONG-1266_Chro_04619
visC	putative oxidoreductase, FAD/NAD(P)-binding domain	EC4115_Chrom_03939	JEONG-1266_Chro_00119
ygeP	putative protein	EC4115_Chrom_03896	JEONG-1266_Chro_00162
yceI	putative protein	EC4115_Chrom_01332	JEONG-1266_Chro_02604
group_1571	hypothetical protein	EC4115_Chrom_02659	JEONG-1266_Chro_01338
vsr	DNA mismatch endonuclease of the very short patch (VSP) mismatch repair pathway	EC4115_Chrom_02559	JEONG-1266_Chro_01438
ubiD_2	3-octaprenyl-4-hydroxybenzoate carboxy-lyase monomer	EC4115_Chrom_04940	JEONG-1266_Chro_04506
yadV_1	putative pilin chaperone similar to PapD	EC4115_Chrom_00139	JEONG-1266_Chro_03791
rplD	50S ribosomal subunit protein L4	EC4115_Chrom_04340	JEONG-1266_Chro_05107
group_1576	hypothetical protein	EC4115_Chrom_00392	JEONG-1266_Chro_03540
fryB	putative enzyme IIB component of PTS	EC4115_Chrom_03402	JEONG-1266_Chro_00656
group_1578	hypothetical protein	EC4115_Chrom_04742	JEONG-1266_Chro_04705
rspA	mannonate/altronate dehydratase	EC4115_Chrom_02143	JEONG-1266_Chro_01853
envZ_1	EnvZ sensory histidine kinase	EC4115_Chrom_00444	JEONG-1266_Chro_03488
lldR	LldR transcriptional repressor	EC4115_Chrom_04650	JEONG-1266_Chro_04797
nikR	NikR DNA-binding transcriptional repressor, Ni-binding	EC4115_Chrom_04507	JEONG-1266_Chro_04940
fliH	flagellar biosynthesis protein FliH	EC4115_Chrom_02540	JEONG-1266_Chro_01457
yghA	putative glutathionylspermidine synthase, with NAD(P)-binding Rossmann-fold domain	EC4115_Chrom_04037	JEONG-1266_Chro_00019
lrhA	LrhA DNA-binding transcriptional dual regulator	EC4115_Chrom_03214	JEONG-1266_Chro_00844
hcaB	2,3-dihydroxy-2,3-dihydrophenylpropionate dehydrogenase	EC4115_Chrom_03551	JEONG-1266_Chro_00507
yidP	putative DNA-binding transcriptional regulator	EC4115_Chrom_04786	JEONG-1266_Chro_04660
yehB_1	putative outer membrane usher protein	EC4115_Chrom_00019	JEONG-1266_Chro_03911
pyrF	orotidine-5'-phosphate decarboxylase	EC4115_Chrom_01779	JEONG-1266_Chro_02217
yedW_5	putative DNA-binding response regulator in two-component system with YedV	EC4115_Chrom_02170	JEONG-1266_Chro_01826
argK	GTPase that interacts with methylmalonyl-CoA mutase	EC4115_Chrom_03949	JEONG-1266_Chro_00109
mhpE	4-hydroxy-2-ketovalerate aldolase	EC4115_Chrom_00399	JEONG-1266_Chro_03533
araE	arabinose:H+ symporter	EC4115_Chrom_03856	JEONG-1266_Chro_00202
folD	bifunctional 5,10-methylene-tetrahydrofolate dehydrogenase/ 5,10-methylene-tetrahydrofolate cyclohydrolase	EC4115_Chrom_00584	JEONG-1266_Chro_03349
yidA	sugar phosphatase	EC4115_Chrom_04794	JEONG-1266_Chro_04652
group_1596	hypothetical protein	EC4115_Chrom_03350	JEONG-1266_Chro_00708
yedW_7	putative DNA-binding response regulator in two-component system with YedV	EC4115_Chrom_02566	JEONG-1266_Chro_01431
insJK	IS150 protein InsAB	EC4115_Chrom_01268	JEONG-1266_Chro_02668
folP	dihydropteroate synthase	EC4115_Chrom_04205	JEONG-1266_Chro_05242
amiA	N-acetylmuramoyl-L-alanine amidase 1	EC4115_Chrom_03447	JEONG-1266_Chro_00611
ybiR	putative transporter	EC4115_Chrom_00901	JEONG-1266_Chro_03032
gltB	glutamate synthase, large subunit	EC4115_Chrom_04240	JEONG-1266_Chro_05207
serC	phosphohydroxythreonine aminotransferase / 3-phosphoserine aminotransferase	EC4115_Chrom_00997	JEONG-1266_Chro_02936
group_1604	hypothetical protein	EC4115_Chrom_00968	JEONG-1266_Chro_02965
lsrR_1	LsrR DNA-binding transcriptional repressor	EC4115_Chrom_01980	JEONG-1266_Chro_02016
modA	molybdate ABC transporter - periplasmic binding protein	EC4115_Chrom_00800	JEONG-1266_Chro_03133
aqpZ	water channel AqpZ	EC4115_Chrom_00967	JEONG-1266_Chro_02966
sthA	pyridine nucleotide transhydrogenase	EC4115_Chrom_05070	JEONG-1266_Chro_04377
agaD_2	galactosamine PTS permease - cryptic	EC4115_Chrom_04166	JEONG-1266_Chro_05281
ysgA_2	putative hydrolase	EC4115_Chrom_04929	JEONG-1266_Chro_04517
group_1611	hypothetical protein	EC4115_Chrom_04986	JEONG-1266_Chro_04460
sodA	superoxide dismutase (Mn)	EC4115_Chrom_05011	JEONG-1266_Chro_04435
pncB	nicotinate phosphoribosyltransferase	EC4115_Chrom_01021	JEONG-1266_Chro_02912
serS	seryl-tRNA synthetase	EC4115_Chrom_00985	JEONG-1266_Chro_02948
yjiN	hypothetical protein	EC4115_Chrom_05451	JEONG-1266_Chro_03996
znuB	Zn2+ ABC transporter - membrane subunit	EC4115_Chrom_02432	JEONG-1266_Chro_01563
yeiP_1	putative dehydrogenase, NAD-dependent	EC4115_Chrom_03100	JEONG-1266_Chro_00958
ypdB_3	putative response regulator in two-component system with YpdA	EC4115_Chrom_03396	JEONG-1266_Chro_00662
group_1619	hypothetical protein	EC4115_Chrom_02663	JEONG-1266_Chro_01334
ynjD	YnjC/YnjD ABC transporter	EC4115_Chrom_02323	JEONG-1266_Chro_01673
nsrR	NsrR-nitric oxide	EC4115_Chrom_05312	JEONG-1266_Chro_04135
intB_2	KpLE2 phage-like element; predicted integrase	EC4115_Chrom_05406	JEONG-1266_Chro_04041
ddpX	D-Ala-D-Ala dipeptidase	EC4115_Chrom_01955	JEONG-1266_Chro_02041
yahK	putative oxidoreductase, Zn-dependent and NAD(P)-binding	EC4115_Chrom_00371	JEONG-1266_Chro_03561
yihS	mannose isomerase	EC4115_Chrom_04977	JEONG-1266_Chro_04469
xdhA	xanthine dehydrogenase subunit	EC4115_Chrom_03900	JEONG-1266_Chro_00158
purF	amidophosphoribosyl transferase	EC4115_Chrom_03237	JEONG-1266_Chro_00821
yciF_1	putative structural protein	EC4115_Chrom_01534	JEONG-1266_Chro_02402
yfcV	putative fimbrial-like adhesin protein	EC4115_Chrom_03265	JEONG-1266_Chro_00793
group_1630	hypothetical protein	EC4115_Chrom_00957	JEONG-1266_Chro_02976
rplE	50S ribosomal subunit protein L5	EC4115_Chrom_04329	JEONG-1266_Chro_05118
ybhK	putative transferase with NAD(P)-binding Rossmann-fold domain protein	EC4115_Chrom_00863	JEONG-1266_Chro_03070
group_1633	hypothetical protein	EC4115_Chrom_05410	JEONG-1266_Chro_04037
prpE	propionyl-CoA synthetase	EC4115_Chrom_00380	JEONG-1266_Chro_03552
yafT	putative aminopeptidase	EC4115_Chrom_00214	JEONG-1266_Chro_03716
yjgB	putative alcohol dehydrogenase, Zn-dependent and NAD(P)-binding	EC4115_Chrom_05396	JEONG-1266_Chro_04051
gadW_1	GadW DNA-binding transcriptional dual regulator	EC4115_Chrom_01089	JEONG-1266_Chro_02845
cynX	cyanate transporter	EC4115_Chrom_00386	JEONG-1266_Chro_03546
tehB	tellurite methyltransferase	EC4115_Chrom_01892	JEONG-1266_Chro_02104
miaA	tRNA(i6A37) synthase	EC4115_Chrom_05305	JEONG-1266_Chro_04142
ydiT	putative ferredoxin	EC4115_Chrom_02268	JEONG-1266_Chro_01728
yijO_2	putative DNA-binding transcriptional regulator	EC4115_Chrom_05062	JEONG-1266_Chro_04385
fliI_3	flagellum-specific ATP synthase FliI	EC4115_Chrom_04731	JEONG-1266_Chro_04716
rof	modulator of Rho-dependent transcription termination	EC4115_Chrom_00187	JEONG-1266_Chro_03743
osmC	osmotically inducible peroxidase OsmC	EC4115_Chrom_01949	JEONG-1266_Chro_02047
cdh	CDP-diglyceride hydrolase / CDP-diacylglycerol pyrophosphatase	EC4115_Chrom_05021	JEONG-1266_Chro_04426
narU	nitrate:nitrite antiporter NarU	EC4115_Chrom_01934	JEONG-1266_Chro_02062
glnE	glutamine synthetase adenylyltransferase [multifunctional]	EC4115_Chrom_04082	JEONG-1266_Chro_05365
group_1649	hypothetical protein	EC4115_Chrom_03862	JEONG-1266_Chro_00196
rsmE	16S rRNA methyltransferase monomer	EC4115_Chrom_03981	JEONG-1266_Chro_00077
mdfA	multidrug efflux transporter MdfA	EC4115_Chrom_00929	JEONG-1266_Chro_03004
group_1652	hypothetical protein	EC4115_Chrom_02492	JEONG-1266_Chro_01503
gdhA	glutamate dehydrogenase	EC4115_Chrom_02328	JEONG-1266_Chro_01668
aceA	isocitrate lyase monomer	EC4115_Chrom_05121	JEONG-1266_Chro_04326
group_1655	hypothetical protein	EC4115_Chrom_03184	JEONG-1266_Chro_00874
pykF	pyruvate kinase I monomer	EC4115_Chrom_02243	JEONG-1266_Chro_01753
group_1657	hypothetical protein	EC4115_Chrom_02605	JEONG-1266_Chro_01391
ychQ	putative transcriptional regulator	EC4115_Chrom_01579	JEONG-1266_Chro_02357
ldrB_2	small toxic polypeptide LdrB	EC4115_Chrom_01583	JEONG-1266_Chro_02353
yifL	putative lipoprotein	EC4115_Chrom_04906	JEONG-1266_Chro_04540
sfmH_2	putative fimbrial-like adhesin protein	EC4115_Chrom_04592	JEONG-1266_Chro_04855
thrB	homoserine kinase	EC4115_Chrom_00002	JEONG-1266_Chro_03928
ybjO	putative inner membrane protein	EC4115_Chrom_00945	JEONG-1266_Chro_02988
rpsM	30S ribosomal subunit protein S13	EC4115_Chrom_04319	JEONG-1266_Chro_05128
xerC_3	site-specific recombinase, acts on cer sequence of ColE1, effects chromosome segregation at cell division	EC4115_Chrom_04909	JEONG-1266_Chro_04537
stpA	H-NS-like DNA-binding protein with RNA chaperone activity	EC4115_Chrom_03676	JEONG-1266_Chro_00382
rhtA	threonine / homoserine efflux transporter	EC4115_Chrom_00896	JEONG-1266_Chro_03037
wcaK	putative colanic acid biosynthesis pyruvyl transferase	EC4115_Chrom_02793	JEONG-1266_Chro_01206
ygiW_2	stress-induced protein	EC4115_Chrom_04054	JEONG-1266_Chro_00002
rlmN	23S rRNA methyltransferase and tRNA m2A37 methyltransferase	EC4115_Chrom_03523	JEONG-1266_Chro_00535
murF	D-alanyl-D-alanine-adding enzyme	EC4115_Chrom_00087	JEONG-1266_Chro_03843
xdhD	fused predicted xanthine/hypoxanthine oxidase: molybdopterin-binding subunit and Fe-S binding subunit	EC4115_Chrom_03915	JEONG-1266_Chro_00143
fdhF_1	formate dehydrogenase H	EC4115_Chrom_05209	JEONG-1266_Chro_04238
group_1674	hypothetical protein	EC4115_Chrom_03023	JEONG-1266_Chro_01034
lacZ	beta-galactosidase monomer	EC4115_Chrom_00389	JEONG-1266_Chro_03543
holE	DNA polymerase III, th subunit	EC4115_Chrom_02412	JEONG-1266_Chro_01583
yhbQ	putative endonuclease	EC4115_Chrom_04183	JEONG-1266_Chro_05264
ybdK	carboxylate-amine ligase	EC4115_Chrom_00615	JEONG-1266_Chro_03318
group_1681	hypothetical protein	EC4115_Chrom_01480	JEONG-1266_Chro_02456
fucA	L-fuculose-phosphate aldolase	EC4115_Chrom_03814	JEONG-1266_Chro_00244
tusB	sulfur transfer protein complex, TusB subunit	EC4115_Chrom_04350	JEONG-1266_Chro_05097
yghU	disulfide reductase / organic hydroperoxide reductase	EC4115_Chrom_04024	JEONG-1266_Chro_00032
group_1685	hypothetical protein	EC4115_Chrom_03041	JEONG-1266_Chro_01016
ydaW_6	Rac prophage; predicted DNA-binding protein	EC4115_Chrom_02124	JEONG-1266_Chro_01872
polA	DNA polymerase I, 5' --> 3' polymerase, 5' --> 3' and 3' --> 5' exonuclease	EC4115_Chrom_04959	JEONG-1266_Chro_04487
group_1688	hypothetical protein	EC4115_Chrom_01413	JEONG-1266_Chro_02523
lacA_2	galactoside O-acetyltransferase monomer	EC4115_Chrom_02777	JEONG-1266_Chro_01222
ycaN	putative transcriptional regulator LYSR-type	EC4115_Chrom_00330	JEONG-1266_Chro_03602
group_1691	hypothetical protein	EC4115_Chrom_05278	JEONG-1266_Chro_04169
gltP_2	glutamate / aspartate : H+ symporter GltP	EC4115_Chrom_05207	JEONG-1266_Chro_04240
ybcM	DLP12 prophage; predicted DNA-binding transcriptional regulator	EC4115_Chrom_03018	JEONG-1266_Chro_01039
group_1694	hypothetical protein	EC4115_Chrom_02686	JEONG-1266_Chro_01311
gabP	4-aminobutyrate:H+ symporter	EC4115_Chrom_03670	JEONG-1266_Chro_00388
ppiC	peptidyl-prolyl cis-trans isomerase C (rotamase C)	EC4115_Chrom_04871	JEONG-1266_Chro_04575
group_1697	hypothetical protein	EC4115_Chrom_02616	JEONG-1266_Chro_01380
cusC_1	copper / silver efflux transport system - outer membrane porin	EC4115_Chrom_00606	JEONG-1266_Chro_03327
deoR	DeoR DNA-binding transcriptional repressor	EC4115_Chrom_00927	JEONG-1266_Chro_03006
yfdO_5	hypothetical protein	EC4115_Chrom_00278	JEONG-1266_Chro_03654
group_1700	hypothetical protein	EC4115_Chrom_02675	JEONG-1266_Chro_01322
acpP_4	Acyl carrier protein	EC4115_Chrom_04487	JEONG-1266_Chro_04960
group_1702	hypothetical protein	EC4115_Chrom_00835	JEONG-1266_Chro_03098
rbsC_1	ribose ABC transporter - membrane subunit	EC4115_Chrom_00369	JEONG-1266_Chro_03563
eutS	putative structural protein, ethanolamine utilization microcompartment	EC4115_Chrom_03465	JEONG-1266_Chro_00593
group_1705	hypothetical protein	EC4115_Chrom_01400	JEONG-1266_Chro_02536
aslB	putative anaerobic sulfatase maturation enzyme	EC4115_Chrom_04898	JEONG-1266_Chro_04548
ftsX	cell division protein FtsX	EC4115_Chrom_04468	JEONG-1266_Chro_04979
glnS	glutaminyl-tRNA synthetase	EC4115_Chrom_00713	JEONG-1266_Chro_03220
deoC	deoxyribose-phosphate aldolase	EC4115_Chrom_05496	JEONG-1266_Chro_03951
uhpT	hexose-6-phosphate:phosphate antiporter	EC4115_Chrom_04765	JEONG-1266_Chro_04682
group_1711	hypothetical protein	EC4115_Chrom_05023	JEONG-1266_Chro_04424
lpp	murein lipoprotein	EC4115_Chrom_02244	JEONG-1266_Chro_01752
uhpB_1	Signal transduction histidine-protein kinase/phosphatase UhpB	EC4115_Chrom_00409	JEONG-1266_Chro_03523
rutB	peroxyureidoacrylate / ureidoacrylate amido hydrolase	EC4115_Chrom_01168	JEONG-1266_Chro_02768
group_1715	hypothetical protein	EC4115_Chrom_02749	JEONG-1266_Chro_01250
ligT	2'-5' RNA ligase	EC4115_Chrom_00146	JEONG-1266_Chro_03784
group_1717	hypothetical protein	EC4115_Chrom_01410	JEONG-1266_Chro_02526
yoeA	CP4-44 prophage; predicted disrupted hemin or colicin receptor	EC4115_Chrom_02657	JEONG-1266_Chro_01340
gadB	glutamate decarboxylase B subunit	EC4115_Chrom_01961	JEONG-1266_Chro_02035
tolR	The Colicin A Import System	EC4115_Chrom_00776	JEONG-1266_Chro_03157
dapA	4-hydroxy-tetrahydrodipicolinate synthase	EC4115_Chrom_03483	JEONG-1266_Chro_00575
eno	degradosome	EC4115_Chrom_03792	JEONG-1266_Chro_00266
yafE	putative S-adenosylmethionine-dependent methyltransferase	EC4115_Chrom_00207	JEONG-1266_Chro_03723
yphD	YphD/YphE/YphF ABC transporter	EC4115_Chrom_03557	JEONG-1266_Chro_00501
lipA	lipoate synthase monomer	EC4115_Chrom_00664	JEONG-1266_Chro_03269
pldA	outer membrane phospholipase	EC4115_Chrom_04920	JEONG-1266_Chro_04526
yfdO_3	CPS-53 (KpLE1) prophage; predicted defective phage replication protein O	EC4115_Chrom_02126	JEONG-1266_Chro_01870
rhlE_1	ATP-dependent RNA helicase	EC4115_Chrom_00880	JEONG-1266_Chro_03053
cdd	cytidine deaminase	EC4115_Chrom_03071	JEONG-1266_Chro_00987
fimZ_6	FimZ transcriptional regulator	EC4115_Chrom_03145	JEONG-1266_Chro_00913
yfcD	putative Nudix hydrolase	EC4115_Chrom_03224	JEONG-1266_Chro_00834
rusA_4	endodeoxyribonuclease RUS (Holliday junction resolvase)	EC4115_Chrom_01644	JEONG-1266_Chro_02293
ybhI	YbhI DASS Transporter	EC4115_Chrom_00807	JEONG-1266_Chro_03126
fadJ	FadJ monomer	EC4115_Chrom_03267	JEONG-1266_Chro_00791
yeeW_3	CP4-44 prophage; predicted protein	EC4115_Chrom_04707	JEONG-1266_Chro_04740
group_1736	hypothetical protein	EC4115_Chrom_00162	JEONG-1266_Chro_03768
frvA	PTS permease - unknown specificity	EC4115_Chrom_05001	JEONG-1266_Chro_04445
yahD_2	putative transcriptional regulator with ankyrin domain protein	EC4115_Chrom_00359	JEONG-1266_Chro_03573
cynR	CynR DNA-binding transcriptional repressor	EC4115_Chrom_00383	JEONG-1266_Chro_03549
ecpR	MatA DNA-binding transcriptional dual regulator	EC4115_Chrom_00321	JEONG-1266_Chro_03611
hisG	ATP phosphoribosyltransferase	EC4115_Chrom_02766	JEONG-1266_Chro_01233
lpd	E3 monomer	EC4115_Chrom_00115	JEONG-1266_Chro_03815
group_1743	hypothetical protein	EC4115_Chrom_01864	JEONG-1266_Chro_02132
ybiS	L,D-transpeptidase YbiS	EC4115_Chrom_00902	JEONG-1266_Chro_03031
folK	6-hydroxymethyl-7,8-dihydropterin pyrophosphokinase	EC4115_Chrom_00141	JEONG-1266_Chro_03789
degS	DegS serine endoprotease	EC4115_Chrom_04257	JEONG-1266_Chro_05190
group_1747	hypothetical protein	EC4115_Chrom_01103	JEONG-1266_Chro_02832
folA	dihydrofolate reductase	EC4115_Chrom_00049	JEONG-1266_Chro_03881
uvrC	excinuclease ABC, subunit C; repair of UV damage to DNA	EC4115_Chrom_02515	JEONG-1266_Chro_01482
fabD_2	malonyl-CoA-ACP transacylase	EC4115_Chrom_01367	JEONG-1266_Chro_02569
yeaW	2Fe-2S cluster-containing protein	EC4115_Chrom_02372	JEONG-1266_Chro_01624
kduD	2-deoxy-D-gluconate 3-dehydrogenase	EC4115_Chrom_03857	JEONG-1266_Chro_00201
group_1753	hypothetical protein	EC4115_Chrom_01920	JEONG-1266_Chro_02076
group_1754	hypothetical protein	EC4115_Chrom_01926	JEONG-1266_Chro_02070
elfG_3	putative fimbrial-like adhesin protein	EC4115_Chrom_04825	JEONG-1266_Chro_04621
holC	DNA polymerase III, kh subunit	EC4115_Chrom_05391	JEONG-1266_Chro_04056
ecnB	entericidin B	EC4115_Chrom_05283	JEONG-1266_Chro_04164
yjfJ	putative transcriptional regulator effector protein	EC4115_Chrom_05316	JEONG-1266_Chro_04131
yfaZ	outer membrane protein	EC4115_Chrom_03178	JEONG-1266_Chro_00880
mntS	Small protein MntS	EC4115_Chrom_00899	JEONG-1266_Chro_03034
ynaI	mechanosensitive channel YnaI monomer	EC4115_Chrom_01839	JEONG-1266_Chro_02157
group_1762	hypothetical protein	EC4115_Chrom_02367	JEONG-1266_Chro_01629
puuA_1	glutamate-putrescine ligase	EC4115_Chrom_01801	JEONG-1266_Chro_02195
qmcA	putative protease, membrane anchored	EC4115_Chrom_00547	JEONG-1266_Chro_03386
prpC	2-methylcitrate synthase	EC4115_Chrom_00378	JEONG-1266_Chro_03554
group_1766	hypothetical protein	EC4115_Chrom_02009	JEONG-1266_Chro_01987
group_1767	hypothetical protein	EC4115_Chrom_04771	JEONG-1266_Chro_04676
nuoH	NADH:ubiquinone oxidoreductase, membrane subunit H	EC4115_Chrom_03206	JEONG-1266_Chro_00852
group_1769	hypothetical protein	EC4115_Chrom_00870	JEONG-1266_Chro_03063
fucK_2	L-fuculokinase	EC4115_Chrom_04512	JEONG-1266_Chro_04935
yegP	putative protein	EC4115_Chrom_02830	JEONG-1266_Chro_01169
fadH_2	2,4-dienoyl-CoA reductase	EC4115_Chrom_04110	JEONG-1266_Chro_05337
ydaW_3	Rac prophage; predicted DNA-binding protein	EC4115_Chrom_01637	JEONG-1266_Chro_02299
yzgL	putative protein	EC4115_Chrom_04430	JEONG-1266_Chro_05017
lexA_3	LexA repressor	EC4115_Chrom_03333	JEONG-1266_Chro_00725
pepT	peptidase T	EC4115_Chrom_01462	JEONG-1266_Chro_02474
pldB	lysophospholipase L(2)	EC4115_Chrom_04924	JEONG-1266_Chro_04522
degP	serine protease Do	EC4115_Chrom_00160	JEONG-1266_Chro_03770
ftsY	SRP receptor	EC4115_Chrom_04470	JEONG-1266_Chro_04977
oppD	murein tripeptide ABC transporter / peptide ABC transporter - putative ATP binding subunit	EC4115_Chrom_01613	JEONG-1266_Chro_02323
ureA	Urease subunit gamma	EC4115_Chrom_01234	JEONG-1266_Chro_02702
rpsT	30S ribosomal subunit protein S20	EC4115_Chrom_00024	JEONG-1266_Chro_03906
kdsB	3-deoxy-D-manno-octulosonate cytidylyltransferase	EC4115_Chrom_01008	JEONG-1266_Chro_02925
yedK	putative protein	EC4115_Chrom_02533	JEONG-1266_Chro_01464
rutR	RutR DNA-binding transcriptional dual regulator	EC4115_Chrom_01170	JEONG-1266_Chro_02766
mlaC	phospholipid ABC transporter	EC4115_Chrom_04220	JEONG-1266_Chro_05227
group_1787	hypothetical protein	EC4115_Chrom_02040	JEONG-1266_Chro_01956
group_1788	hypothetical protein	EC4115_Chrom_02058	JEONG-1266_Chro_01938
yrbG	inner membrane protein YrbG	EC4115_Chrom_04224	JEONG-1266_Chro_05223
group_1790	hypothetical protein	EC4115_Chrom_01878	JEONG-1266_Chro_02118
rseA	anti-sigma factor	EC4115_Chrom_03583	JEONG-1266_Chro_00475
elmGT	Elloramycin glycosyltransferase ElmGT	EC4115_Chrom_01273	JEONG-1266_Chro_02663
tfaD_4	DLP12 prophage; predicted tail fiber assembly protein	EC4115_Chrom_02499	JEONG-1266_Chro_01496
group_1794	hypothetical protein	EC4115_Chrom_04077	JEONG-1266_Chro_05370
pstA	phosphate ABC transporter - membrane subunit	EC4115_Chrom_04821	JEONG-1266_Chro_04625
group_1796	hypothetical protein	EC4115_Chrom_02756	JEONG-1266_Chro_01243
group_1797	hypothetical protein	EC4115_Chrom_00490	JEONG-1266_Chro_03442
ycfJ	putative protein	EC4115_Chrom_01385	JEONG-1266_Chro_02551
nei	endonuclease VIII	EC4115_Chrom_00742	JEONG-1266_Chro_03191
rhaS_1	RhaS-L-rhamnose DNA-binding transcriptional activator	EC4115_Chrom_02005	JEONG-1266_Chro_01991
ytfE	protein involved in repair of stress-damaged iron-sulfur clusters	EC4115_Chrom_05344	JEONG-1266_Chro_04103
galF	putative uridylyltransferase subunit with GalU	EC4115_Chrom_02789	JEONG-1266_Chro_01210
ucpA	putative oxidoreductase	EC4115_Chrom_03438	JEONG-1266_Chro_00620
caiT	L-carnitine : gamma-butyrobetaine antiporter	EC4115_Chrom_00041	JEONG-1266_Chro_03889
group_1805	hypothetical protein	EC4115_Chrom_02748	JEONG-1266_Chro_01251
group_1806	hypothetical protein	EC4115_Chrom_01210	JEONG-1266_Chro_02726
group_1807	hypothetical protein	EC4115_Chrom_03634	JEONG-1266_Chro_00424
yjdO_2	putative protein	EC4115_Chrom_05262	JEONG-1266_Chro_04185
elfC_4	putative outer membrane usher protein	EC4115_Chrom_04594	JEONG-1266_Chro_04853
glnQ_2	glutamine ABC transporter - ATP binding subunit	EC4115_Chrom_03963	JEONG-1266_Chro_00095
yfaW	L-rhamnonate dehydratase	EC4115_Chrom_03175	JEONG-1266_Chro_00883
pdxB	erythronate-4-phosphate dehydrogenase	EC4115_Chrom_03245	JEONG-1266_Chro_00813
ppiB	peptidyl-prolyl cis-trans isomerase B (rotamase B)	EC4115_Chrom_00580	JEONG-1266_Chro_03353
group_1814	hypothetical protein	EC4115_Chrom_04708	JEONG-1266_Chro_04739
matP	macrodomain Ter protein	EC4115_Chrom_01047	JEONG-1266_Chro_02886
pmrD	polymyxin B resistance protein	EC4115_Chrom_03188	JEONG-1266_Chro_00870
ygeO	putative protein	EC4115_Chrom_03875	JEONG-1266_Chro_00183
aroC	chorismate synthase	EC4115_Chrom_03254	JEONG-1266_Chro_00804
rrrQ_2	Qin prophage; predicted lysozyme	EC4115_Chrom_03305	JEONG-1266_Chro_00753
pphB	protein-tyrosine-phosphatase / phosphoprotein phosphatase	EC4115_Chrom_03744	JEONG-1266_Chro_00314
astE	succinylglutamate desuccinylase	EC4115_Chrom_02311	JEONG-1266_Chro_01685
gsiD	glutathione ABC transporter - membrane subunit	EC4115_Chrom_00917	JEONG-1266_Chro_03016
dtpB	dipeptide / tripeptide:H+ symporter DtpB	EC4115_Chrom_04528	JEONG-1266_Chro_04919
fumA_1	fumarase A monomer	EC4115_Chrom_00760	JEONG-1266_Chro_03173
nagD	ribonucleotide monophosphatase	EC4115_Chrom_00708	JEONG-1266_Chro_03225
ihfB	integration host factor (IHF), beta subunit	EC4115_Chrom_01002	JEONG-1266_Chro_02931
group_1827	hypothetical protein	EC4115_Chrom_05063	JEONG-1266_Chro_04384
tusE	sulfur transfer protein	EC4115_Chrom_01060	JEONG-1266_Chro_02873
hemF	coproporphyrinogen III oxidase	EC4115_Chrom_03448	JEONG-1266_Chro_00610
yhbX	putative hydrolase, inner membrane	EC4115_Chrom_04201	JEONG-1266_Chro_05246
ypjA_2	adhesin-like autotransporter	EC4115_Chrom_03661	JEONG-1266_Chro_00397
pspE	thiosulfate sulfurtransferase	EC4115_Chrom_01812	JEONG-1266_Chro_02184
hrpB	putative ATP-dependent helicase	EC4115_Chrom_00147	JEONG-1266_Chro_03783
group_1834	hypothetical protein	EC4115_Chrom_01221	JEONG-1266_Chro_02715
phoA	alkaline phosphatase	EC4115_Chrom_00427	JEONG-1266_Chro_03505
group_1836	hypothetical protein	EC4115_Chrom_02025	JEONG-1266_Chro_01971
group_1837	hypothetical protein	EC4115_Chrom_00023	JEONG-1266_Chro_03907
group_1838	hypothetical protein	EC4115_Chrom_03332	JEONG-1266_Chro_00726
group_1839	hypothetical protein	EC4115_Chrom_03342	JEONG-1266_Chro_00716
agaB	galactosamine PTS permease - cryptic	EC4115_Chrom_04164	JEONG-1266_Chro_05283
yedA	putative membrane transport protein	EC4115_Chrom_02558	JEONG-1266_Chro_01439
holD	DNA polymerase III, ps subunit	EC4115_Chrom_05485	JEONG-1266_Chro_03962
ydfD_1	Qin prophage; predicted protein	EC4115_Chrom_01066	JEONG-1266_Chro_02867
elaA	putative acyltransferase with acyl-CoA N-acyltransferase domain protein	EC4115_Chrom_03196	JEONG-1266_Chro_00862
sdiA	SdiA DNA-binding transcriptional dual regulator	EC4115_Chrom_02518	JEONG-1266_Chro_01479
group_1846	hypothetical protein	EC4115_Chrom_03340	JEONG-1266_Chro_00718
group_1847	hypothetical protein	EC4115_Chrom_01298	JEONG-1266_Chro_02638
group_1848	hypothetical protein	EC4115_Chrom_02411	JEONG-1266_Chro_01584
nikB	nickel ABC transporter - membrane subunit	EC4115_Chrom_04503	JEONG-1266_Chro_04944
rzpD_8	DLP12 prophage; predicted murein endopeptidase	EC4115_Chrom_02596	JEONG-1266_Chro_01400
glnL_2	NtrB	EC4115_Chrom_03799	JEONG-1266_Chro_00259
manX_1	mannose PTS permease	EC4115_Chrom_02387	JEONG-1266_Chro_01608
mutM	formamidopyrimidine DNA glycosylase	EC4115_Chrom_04678	JEONG-1266_Chro_04769
ytfB	putative cell envelope opacity-associated protein	EC4115_Chrom_05341	JEONG-1266_Chro_04106
tesB	thioesterase II	EC4115_Chrom_00500	JEONG-1266_Chro_03432
group_1856	tRNA-SeC(tca)	EC4115_Chrom_04702	JEONG-1266_Chro_04745
ymjC	putative oxidoreductase	EC4115_Chrom_01833	JEONG-1266_Chro_02163
acpP_1	Acyl carrier protein	EC4115_Chrom_01202	JEONG-1266_Chro_02734
yehK	putative protein	EC4115_Chrom_02910	JEONG-1266_Chro_01089
fruK	1-phosphofructokinase monomer	EC4115_Chrom_03096	JEONG-1266_Chro_00962
group_1861	hypothetical protein	EC4115_Chrom_02757	JEONG-1266_Chro_01242
group_1862	tRNA-Leu(taa)	EC4115_Chrom_02511	JEONG-1266_Chro_01486
group_1863	hypothetical protein	EC4115_Chrom_00448	JEONG-1266_Chro_03484
thiH	tyrosine lyase	EC4115_Chrom_05097	JEONG-1266_Chro_04350
dmsB_2	dimethyl sulfoxide reductase, chain B	EC4115_Chrom_03527	JEONG-1266_Chro_00531
rayT	REP-associated tyrosine transposase	EC4115_Chrom_00254	JEONG-1266_Chro_03676
ulaG	L-ascorbate 6-phosphate lactonase	EC4115_Chrom_05326	JEONG-1266_Chro_04121
glyQ	glycyl-tRNA synthetase, alpha subunit	EC4115_Chrom_04609	JEONG-1266_Chro_04838
group_1869	hypothetical protein	EC4115_Chrom_00679	JEONG-1266_Chro_03254
pepA	aminopeptidase A/I	EC4115_Chrom_05392	JEONG-1266_Chro_04055
group_1871	hypothetical protein	EC4115_Chrom_01519	JEONG-1266_Chro_02417
priA	primosome factor N'	EC4115_Chrom_05040	JEONG-1266_Chro_04407
cyoB	cytochrome bo terminal oxidase subunit I	EC4115_Chrom_00479	JEONG-1266_Chro_03453
gatD	galactitol-1-phosphate dehydrogenase	EC4115_Chrom_02878	JEONG-1266_Chro_01121
csiR	CsiR DNA-binding transcriptional repressor	EC4115_Chrom_03671	JEONG-1266_Chro_00387
yfdR	CPS-53 (KpLE1) prophage; deoxyribonucleoside 5'-monophosphate phosphatase	EC4115_Chrom_05167	JEONG-1266_Chro_04280
group_1877	hypothetical protein	EC4115_Chrom_02493	JEONG-1266_Chro_01502
group_1878	hypothetical protein	EC4115_Chrom_03652	JEONG-1266_Chro_00406
ydcD_1	hypothetical protein	EC4115_Chrom_00243	JEONG-1266_Chro_03687
cspG	cold shock protein CspG	EC4115_Chrom_01147	JEONG-1266_Chro_02789
yjjW	putative pyruvate formate lyase activating enzyme	EC4115_Chrom_05493	JEONG-1266_Chro_03954
amyA	alpha-amylase	EC4115_Chrom_02529	JEONG-1266_Chro_01468
edd	phosphogluconate dehydratase	EC4115_Chrom_02423	JEONG-1266_Chro_01572
hisF	imidazole glycerol phosphate synthase, HisF subunit	EC4115_Chrom_02772	JEONG-1266_Chro_01227
ompC_1	outer membrane porin C	EC4115_Chrom_02562	JEONG-1266_Chro_01435
entA	2,3-dihydro-2,3-dihydroxybenzoate dehydrogenase	EC4115_Chrom_00632	JEONG-1266_Chro_03301
glnD	[protein-PII] uridylyltransferase	EC4115_Chrom_00164	JEONG-1266_Chro_03766
ydfD_6	Qin prophage; predicted protein	EC4115_Chrom_02628	JEONG-1266_Chro_01368
hypBA1	Non-reducing end beta-L-arabinofuranosidase	EC4115_Chrom_04626	JEONG-1266_Chro_04821
fimE	regulator for fimA	EC4115_Chrom_05423	JEONG-1266_Chro_04024
hypC	protein involved in hydrogenase 3 maturation	EC4115_Chrom_03737	JEONG-1266_Chro_00321
slmA	cell division inhibitor, nucleoid occlusion	EC4115_Chrom_04684	JEONG-1266_Chro_04763
yihR	putative aldose-1-epimerase	EC4115_Chrom_04976	JEONG-1266_Chro_04470
essD_2	DLP12 prophage; predicted phage lysis protein	EC4115_Chrom_01423	JEONG-1266_Chro_02513
group_1895	hypothetical protein	EC4115_Chrom_04188	JEONG-1266_Chro_05259
lpxC	UDP-3-O-acyl-N-acetylglucosamine deacetylase	EC4115_Chrom_00097	JEONG-1266_Chro_03833
htrE	putative outer membrane usher protein	EC4115_Chrom_00138	JEONG-1266_Chro_03792
yifB	putative ATP-dependent protease	EC4115_Chrom_04862	JEONG-1266_Chro_04584
group_1899	hypothetical protein	EC4115_Chrom_03338	JEONG-1266_Chro_00720
yaiT	putative protein	EC4115_Chrom_00416	JEONG-1266_Chro_03516
ydaW_2	Rac prophage; predicted DNA-binding protein	EC4115_Chrom_01408	JEONG-1266_Chro_02528
group_1901	hypothetical protein	EC4115_Chrom_01421	JEONG-1266_Chro_02515
group_1902	hypothetical protein	EC4115_Chrom_01535	JEONG-1266_Chro_02401
group_1903	hypothetical protein	EC4115_Chrom_02236	JEONG-1266_Chro_01760
aaeB	hydroxylated, aromatic carboxylic acid efflux transporter - putative membrane subunit	EC4115_Chrom_04262	JEONG-1266_Chro_05185
dinI_4	DNA damage-inducible protein I	EC4115_Chrom_02921	JEONG-1266_Chro_01078
pflB_1	pyruvate formate-lyase (inactive)	EC4115_Chrom_00993	JEONG-1266_Chro_02940
yedW_2	putative DNA-binding response regulator in two-component system with YedV	EC4115_Chrom_00605	JEONG-1266_Chro_03328
ydaM	diguanylate cyclase, transcriptional modulator	EC4115_Chrom_01849	JEONG-1266_Chro_02147
group_1909	hypothetical protein	EC4115_Chrom_02211	JEONG-1266_Chro_01785
fimZ_2	FimZ transcriptional regulator	EC4115_Chrom_00590	JEONG-1266_Chro_03343
dmlA	D-malate dehydrogenase (decarboxylating)	EC4115_Chrom_02370	JEONG-1266_Chro_01626
intD_2	DLP12 prophage; predicted integrase	EC4115_Chrom_02479	JEONG-1266_Chro_01516
ftsB	essential cell division protein FtsB	EC4115_Chrom_03756	JEONG-1266_Chro_00302
yebK_1	putative DNA-binding transcriptional regulator	EC4115_Chrom_02426	JEONG-1266_Chro_01569
ssuE	NAD(P)H-dependent FMN reductase monomer	EC4115_Chrom_01027	JEONG-1266_Chro_02906
nuoE	NADH:ubiquinone oxidoreductase, chain E	EC4115_Chrom_03209	JEONG-1266_Chro_00849
group_1917	hypothetical protein	EC4115_Chrom_03934	JEONG-1266_Chro_00124
group_1918	hypothetical protein	EC4115_Chrom_05411	JEONG-1266_Chro_04036
group_1919	hypothetical protein	EC4115_Chrom_04863	JEONG-1266_Chro_04583
appA	acid phosphatase	EC4115_Chrom_01139	JEONG-1266_Chro_02797
group_1921	hypothetical protein	EC4115_Chrom_04740	JEONG-1266_Chro_04707
group_1922	hypothetical protein	EC4115_Chrom_02683	JEONG-1266_Chro_01314
yehW	YehW/YehX/YehY/YehZ ABC transporter	EC4115_Chrom_03051	JEONG-1266_Chro_01007
group_1924	hypothetical protein	EC4115_Chrom_02671	JEONG-1266_Chro_01326
yfgI	putative membrane protein	EC4115_Chrom_03512	JEONG-1266_Chro_00546
yjeM	YjeM APC transporter	EC4115_Chrom_05292	JEONG-1266_Chro_04155
yfjQ_1	CP4-57 prophage; predicted protein	EC4115_Chrom_01299	JEONG-1266_Chro_02637
dld	D-lactate dehydrogenase	EC4115_Chrom_03056	JEONG-1266_Chro_01002
nohB_1	DLP12 prophage; DNA packaging protein	EC4115_Chrom_01479	JEONG-1266_Chro_02457
tesA	multifunctional acyl-CoA thioesterase I and protease I and lysophospholipase L1	EC4115_Chrom_00552	JEONG-1266_Chro_03381
ppx	exopolyphosphatase monomer	EC4115_Chrom_03507	JEONG-1266_Chro_00551
nudB	dihydroneopterin triphosphate pyrophosphohydrolase	EC4115_Chrom_02438	JEONG-1266_Chro_01557
truB	tRNA pseudouridine 55 synthase	EC4115_Chrom_04194	JEONG-1266_Chro_05253
ogrK_1	DNA-binding transcriptional regulator, prophage P2 remnant	EC4115_Chrom_00296	JEONG-1266_Chro_03636
spaN	Surface presentation of antigens protein SpaN	EC4115_Chrom_03887	JEONG-1266_Chro_00171
yejE	peptide ABC transporter - membrane subunit	EC4115_Chrom_03108	JEONG-1266_Chro_00950
speD	adenosylmethionine decarboxylase, proenzyme	EC4115_Chrom_00119	JEONG-1266_Chro_03811
group_1938	hypothetical protein	EC4115_Chrom_03637	JEONG-1266_Chro_00421
fes	enterochelin esterase	EC4115_Chrom_00620	JEONG-1266_Chro_03313
group_1940	hypothetical protein	EC4115_Chrom_02894	JEONG-1266_Chro_01105
group_1941	hypothetical protein	EC4115_Chrom_01521	JEONG-1266_Chro_02415
group_1942	hypothetical protein	EC4115_Chrom_03554	JEONG-1266_Chro_00504
group_1943	hypothetical protein	EC4115_Chrom_04267	JEONG-1266_Chro_05180
ycdU	putative inner membrane protein	EC4115_Chrom_01213	JEONG-1266_Chro_02723
bssR	regulator of biofilm formation	EC4115_Chrom_00923	JEONG-1266_Chro_03010
lpcA	D-sedoheptulose 7-phosphate isomerase	EC4115_Chrom_00249	JEONG-1266_Chro_03681
corA	Ni2+ / Co2+ / Mg2+ transporter	EC4115_Chrom_04914	JEONG-1266_Chro_04532
murE	UDP-N-acetylmuramoylalanyl-D-glutamate 2,6-diaminopimelate ligase	EC4115_Chrom_00086	JEONG-1266_Chro_03844
group_1949	hypothetical protein	EC4115_Chrom_02858	JEONG-1266_Chro_01141
ygeA	putative racemase	EC4115_Chrom_03855	JEONG-1266_Chro_00203
gmr_1	modulator of RNase II stability	EC4115_Chrom_01784	JEONG-1266_Chro_02212
group_1952	hypothetical protein	EC4115_Chrom_03892	JEONG-1266_Chro_00166
group_1953	hypothetical protein	EC4115_Chrom_00221	JEONG-1266_Chro_03709
yjiY	putative inner membrane protein	EC4115_Chrom_05467	JEONG-1266_Chro_03980
rnhB	RNAse HII, degrades RNA of DNA-RNA hybrids	EC4115_Chrom_00181	JEONG-1266_Chro_03749
bglX	beta-D-glucoside glucohydrolase, periplasmic	EC4115_Chrom_03055	JEONG-1266_Chro_01003
yacC	putative protein	EC4115_Chrom_00121	JEONG-1266_Chro_03809
ptsA	fused predicted PTS enzymes: HPr component / enzyme I component / enzyme IIA component	EC4115_Chrom_05056	JEONG-1266_Chro_04391
rho	transcription termination factor Rho monomer; polarity suppressor	EC4115_Chrom_04877	JEONG-1266_Chro_04569
gpsA	glycerol-3-phosphate dehydrogenase	EC4115_Chrom_04654	JEONG-1266_Chro_04793
cdaR	CdaR DNA-binding transcriptional activator	EC4115_Chrom_00161	JEONG-1266_Chro_03769
astD	aldehyde dehydrogenase	EC4115_Chrom_02313	JEONG-1266_Chro_01683
yiaD	putative outer membrane lipoprotein	EC4115_Chrom_04602	JEONG-1266_Chro_04845
srlA	glucitol/sorbitol PTS permease - SrlA subunit	EC4115_Chrom_03710	JEONG-1266_Chro_00348
fepC_2	ferric enterobactin ABC transporter - ATP binding subunit	EC4115_Chrom_04063	JEONG-1266_Chro_05384
uhpB_2	Signal transduction histidine-protein kinase/phosphatase UhpB	EC4115_Chrom_04767	JEONG-1266_Chro_04680
yghW	putative protein	EC4115_Chrom_04033	JEONG-1266_Chro_00023
ubiX_2	3-octaprenyl-4-hydroxybenzoate decarboxylase together with UbiG	EC4115_Chrom_03747	JEONG-1266_Chro_00311
ydcT	YdcS/YdcT/YdcV/YdcU ABC transporter	EC4115_Chrom_01903	JEONG-1266_Chro_02093
agaI_2	putative galactosamine-6-phosphate isomerase	EC4115_Chrom_04168	JEONG-1266_Chro_05279
modE	ModE-MoO42- DNA-binding transcriptional dual regulator	EC4115_Chrom_00798	JEONG-1266_Chro_03135
group_1972	hypothetical protein	EC4115_Chrom_03372	JEONG-1266_Chro_00686
ppsA	phosphoenolpyruvate synthetase	EC4115_Chrom_02270	JEONG-1266_Chro_01726
group_1974	hypothetical protein	EC4115_Chrom_04958	JEONG-1266_Chro_04488
yfcQ	putative fimbrial-like adhesin protein	EC4115_Chrom_03261	JEONG-1266_Chro_00797
group_1976	hypothetical protein	EC4115_Chrom_00228	JEONG-1266_Chro_03702
group_1977	hypothetical protein	EC4115_Chrom_02105	JEONG-1266_Chro_01891
yfbS	putative transport protein	EC4115_Chrom_03217	JEONG-1266_Chro_00841
group_1979	tRNA-Ser(tga)	EC4115_Chrom_01130	JEONG-1266_Chro_02806
putA	fused PutA transcriptional repressor / proline dehydrogenase / 1-pyrroline-5-carboxylate dehydrogenase	EC4115_Chrom_01171	JEONG-1266_Chro_02765
yedY	reductase	EC4115_Chrom_02568	JEONG-1266_Chro_01429
group_1982	hypothetical protein	EC4115_Chrom_01253	JEONG-1266_Chro_02683
group_1983	hypothetical protein	EC4115_Chrom_03293	JEONG-1266_Chro_00765
adiC	AdiC arginine:agmatine antiporter	EC4115_Chrom_05248	JEONG-1266_Chro_04199
group_1987	hypothetical protein	EC4115_Chrom_04491	JEONG-1266_Chro_04956
yfgD	putative oxidoreductase	EC4115_Chrom_03500	JEONG-1266_Chro_00558
yfjD_2	putative inner membrane protein	EC4115_Chrom_03620	JEONG-1266_Chro_00438
lysU	lysyl-tRNA synthetase	EC4115_Chrom_05263	JEONG-1266_Chro_04184
agp	3-phytase / glucose-1-phosphatase	EC4115_Chrom_01159	JEONG-1266_Chro_02777
alaC	glutamate-pyruvate aminotransferase	EC4115_Chrom_03394	JEONG-1266_Chro_00664
nepI_2	purine ribonucleoside efflux transporter	EC4115_Chrom_04758	JEONG-1266_Chro_04689
group_1994	hypothetical protein	EC4115_Chrom_00600	JEONG-1266_Chro_03333
aslA	arylsulfatase	EC4115_Chrom_04899	JEONG-1266_Chro_04547
rpoE	RNA polymerase, sigma 24 (sigma E) factor	EC4115_Chrom_03584	JEONG-1266_Chro_00474
ykgN	putative IS protein	EC4115_Chrom_01240	JEONG-1266_Chro_02696
mcbA	protein involved in colanic acid production	EC4115_Chrom_00889	JEONG-1266_Chro_03044
dapB	dihydrodipicolinate reductase	EC4115_Chrom_00031	JEONG-1266_Chro_03899
group_2	hypothetical protein	EC4115_Chrom_01677	JEONG-1266_Chro_02260
fabI	enoyl-[acyl-carrier-protein] reductase	EC4115_Chrom_01788	JEONG-1266_Chro_02208
garP	galactarate / glucarate / glycerate:H+ symporter GarP	EC4115_Chrom_04151	JEONG-1266_Chro_05296
tus	DNA-binding protein; inhibition of replication at Ter sites	EC4115_Chrom_02172	JEONG-1266_Chro_01824
yehE	putative protein	EC4115_Chrom_02902	JEONG-1266_Chro_01097
waaJ	UDP-glucose:(glucosyl)LPS alpha-1,2-glucosyltransferase	EC4115_Chrom_04670	JEONG-1266_Chro_04777
ybaY	putative outer membrane lipoprotein	EC4115_Chrom_00501	JEONG-1266_Chro_03431
group_2006	hypothetical protein	EC4115_Chrom_04008	JEONG-1266_Chro_00050
yjiA	P-loop guanosine triphosphatase	EC4115_Chrom_05465	JEONG-1266_Chro_03982
group_2008	hypothetical protein	EC4115_Chrom_05241	JEONG-1266_Chro_04206
mioC	flavoprotein involved in biotin synthesis	EC4115_Chrom_04842	JEONG-1266_Chro_04604
asnS	asparaginyl-tRNA synthetase	EC4115_Chrom_01020	JEONG-1266_Chro_02913
yihU	succinate semialdehyde reductase	EC4115_Chrom_04979	JEONG-1266_Chro_04467
gmd_2	GDP-mannose 4,6-dehydratase	EC4115_Chrom_02801	JEONG-1266_Chro_01198
pnuC	nicotinamide riboside transporter	EC4115_Chrom_00788	JEONG-1266_Chro_03145
cobT	nicotinate-nucleotide dimethylbenzimidazole phosphoribosyltransferase	EC4115_Chrom_02648	JEONG-1266_Chro_01348
yggW	putative oxidoreductase	EC4115_Chrom_03990	JEONG-1266_Chro_00068
group_2016	hypothetical protein	EC4115_Chrom_04997	JEONG-1266_Chro_04449
adhP	ethanol dehydrogenase / alcohol dehydrogenase	EC4115_Chrom_01945	JEONG-1266_Chro_02051
group_2018	hypothetical protein	EC4115_Chrom_04753	JEONG-1266_Chro_04694
lpxM	myristoyl-acyl carrier protein (ACP)-dependent acyltransferase	EC4115_Chrom_02428	JEONG-1266_Chro_01567
ybbN_3	chaperone and weak protein oxidoreductase	EC4115_Chrom_04876	JEONG-1266_Chro_04570
group_2021	hypothetical protein	EC4115_Chrom_03884	JEONG-1266_Chro_00174
secM	secretion monitor that regulates SecA translation (General Secretory Pathway)	EC4115_Chrom_00098	JEONG-1266_Chro_03832
ydcV	YdcS/YdcT/YdcV/YdcU ABC transporter	EC4115_Chrom_01905	JEONG-1266_Chro_02091
ybjI	FMN phosphatase	EC4115_Chrom_00931	JEONG-1266_Chro_03002
group_2025	hypothetical protein	EC4115_Chrom_01208	JEONG-1266_Chro_02728
cfa	cyclopropane fatty acyl phospholipid synthase	EC4115_Chrom_02228	JEONG-1266_Chro_01768
alpA_2	AlpA DNA-binding transcriptional activator; CP4-57 prophage	EC4115_Chrom_03659	JEONG-1266_Chro_00399
nac	Nac DNA-binding transcriptional dual regulator	EC4115_Chrom_02645	JEONG-1266_Chro_01351
ycjV	putative sugar transporter subunit: ATP-binding component of ABC superfamily protein	EC4115_Chrom_01824	JEONG-1266_Chro_02172
wcaJ	putative colanic acid biosynthsis UDP-glucose lipid carrier transferase	EC4115_Chrom_02795	JEONG-1266_Chro_01204
yejO	putative autotransporter outer membrane protein	EC4115_Chrom_03119	JEONG-1266_Chro_00939
lsrK	autoinducer-2 kinase	EC4115_Chrom_01979	JEONG-1266_Chro_02017
ackA	acetate kinase	EC4115_Chrom_03221	JEONG-1266_Chro_00837
yfeK	putative protein	EC4115_Chrom_03432	JEONG-1266_Chro_00626
yahC	putative inner membrane protein	EC4115_Chrom_00358	JEONG-1266_Chro_03574
yeeS_2	CP4-44 prophage; predicted DNA repair protein	EC4115_Chrom_02666	JEONG-1266_Chro_01331
group_2036	hypothetical protein	EC4115_Chrom_00034	JEONG-1266_Chro_03896
group_2037	hypothetical protein	EC4115_Chrom_00790	JEONG-1266_Chro_03143
cbpA	CbpA monomer	EC4115_Chrom_01156	JEONG-1266_Chro_02780
group_2039	hypothetical protein	EC4115_Chrom_03788	JEONG-1266_Chro_00270
allA	ureidoglycolate lyase	EC4115_Chrom_00560	JEONG-1266_Chro_03373
panE	2-dehydropantoate 2-reductase	EC4115_Chrom_00473	JEONG-1266_Chro_03459
casD	Cascade subunit D	EC4115_Chrom_03765	JEONG-1266_Chro_00293
intS_2	CPS-53 (KpLE1) prophage; prophage CPS-53 integrase	EC4115_Chrom_03366	JEONG-1266_Chro_00692
ydjM	putative inner membrane protein regulated by LexA	EC4115_Chrom_02295	JEONG-1266_Chro_01701
group_2044	hypothetical protein	EC4115_Chrom_00854	JEONG-1266_Chro_03079
ycjZ_2	putative transcriptional regulator LysR-type	EC4115_Chrom_01837	JEONG-1266_Chro_02159
group_2046	hypothetical protein	EC4115_Chrom_04953	JEONG-1266_Chro_04493
djlA_1	chaperone with DnaK	EC4115_Chrom_00058	JEONG-1266_Chro_03872
csgD	CsgD DNA-binding transcriptional dual regulator	EC4115_Chrom_01317	JEONG-1266_Chro_02619
group_2049	hypothetical protein	EC4115_Chrom_03230	JEONG-1266_Chro_00828
yacG	DNA gyrase inhibitor YacG	EC4115_Chrom_00101	JEONG-1266_Chro_03829
yjgH	putative mRNA endoribonuclease	EC4115_Chrom_05381	JEONG-1266_Chro_04066
rhaB	L-rhamnulose kinase	EC4115_Chrom_05006	JEONG-1266_Chro_04440
pth	peptidyl-tRNA hydrolase	EC4115_Chrom_01570	JEONG-1266_Chro_02366
leuS	leucyl-tRNA synthetase	EC4115_Chrom_00678	JEONG-1266_Chro_03255
ycaM	YcaM predicted APC amino acid transporter	EC4115_Chrom_00991	JEONG-1266_Chro_02942
group_2055	hypothetical protein	EC4115_Chrom_03269	JEONG-1266_Chro_00789
ycbB	L,D-transpeptidase YcbB	EC4115_Chrom_01015	JEONG-1266_Chro_02918
essD_1	DLP12 prophage; predicted phage lysis protein	EC4115_Chrom_00825	JEONG-1266_Chro_03108
purD	phosphoribosylamine-glycine ligase	EC4115_Chrom_05114	JEONG-1266_Chro_04333
rimL	ribosomal-protein-L12-serine acetyltransferase	EC4115_Chrom_01889	JEONG-1266_Chro_02107
ykgF	putative amino acid dehydrogenase with NAD(P)-binding domain and ferridoxin-like domain protein	EC4115_Chrom_00340	JEONG-1266_Chro_03592
group_2060	hypothetical protein	EC4115_Chrom_03630	JEONG-1266_Chro_00428
xseB	exonuclease VII, small subunit	EC4115_Chrom_00470	JEONG-1266_Chro_03462
yibN	putative rhodanese-related sulfurtransferase	EC4115_Chrom_04657	JEONG-1266_Chro_04790
mutY	adenine glycosylase; G.C --> T.A transversions	EC4115_Chrom_03996	JEONG-1266_Chro_00062
tamB	translocation and assembly module - TamB subunit	EC4115_Chrom_05356	JEONG-1266_Chro_04091
yceG	putative aminodeoxychorismate lyase	EC4115_Chrom_01372	JEONG-1266_Chro_02564
xylH	xylose ABC transporter - membrane subunit	EC4115_Chrom_04618	JEONG-1266_Chro_04829
rpsG	30S ribosomal subunit protein S7	EC4115_Chrom_04348	JEONG-1266_Chro_05099
fusA	elongation factor G	EC4115_Chrom_04347	JEONG-1266_Chro_05100
bamA	Outer Membrane Protein Assembly Complex - BamA subunit	EC4115_Chrom_00175	JEONG-1266_Chro_03755
rffH	dTDP-glucose pyrophosphorylase 2	EC4115_Chrom_04884	JEONG-1266_Chro_04562
group_2070	hypothetical protein	EC4115_Chrom_03961	JEONG-1266_Chro_00097
wcaL	putative colanic biosynthesis glycosyl transferase	EC4115_Chrom_02792	JEONG-1266_Chro_01207
frlA	fructoselysine / psicoselysine transporter	EC4115_Chrom_04378	JEONG-1266_Chro_05069
group_2073	hypothetical protein	EC4115_Chrom_01256	JEONG-1266_Chro_02680
rsxB	member of SoxR-reducing complex	EC4115_Chrom_02193	JEONG-1266_Chro_01803
rluA	23S rRNA and tRNA pseudouridine synthase	EC4115_Chrom_00060	JEONG-1266_Chro_03870
group_2076	hypothetical protein	EC4115_Chrom_01458	JEONG-1266_Chro_02478
motB_1	MotB protein, enables flagellar motor rotation, linking torque machinery to cell wall	EC4115_Chrom_00256	JEONG-1266_Chro_03674
gldA	L-1,2-propanediol dehydrogenase / glycerol dehydrogenase	EC4115_Chrom_05054	JEONG-1266_Chro_04393
hslV	peptidase component of the HslVU protease	EC4115_Chrom_05037	JEONG-1266_Chro_04410
dnaT_5	primosome	EC4115_Chrom_05476	JEONG-1266_Chro_03971
potD_1	putrescine / spermidine ABC transporter - periplasmic binding protein	EC4115_Chrom_00407	JEONG-1266_Chro_03525
group_2081	hypothetical protein	EC4115_Chrom_02130	JEONG-1266_Chro_01866
group_2082	hypothetical protein	EC4115_Chrom_02905	JEONG-1266_Chro_01094
group_2083	hypothetical protein	EC4115_Chrom_03195	JEONG-1266_Chro_00863
napF	ferredoxin-type protein	EC4115_Chrom_03135	JEONG-1266_Chro_00923
yceD_2	General stress protein 16U	EC4115_Chrom_01260	JEONG-1266_Chro_02676
lepB	leader peptidase (signal peptidase I)	EC4115_Chrom_03579	JEONG-1266_Chro_00479
preT	NADH-dependent dihydropyrimidine dehydrogenase subunit	EC4115_Chrom_03074	JEONG-1266_Chro_00984
pepN	aminopeptidase N	EC4115_Chrom_01022	JEONG-1266_Chro_02911
tyrR	TyrR DNA-binding transcriptional dual regulator	EC4115_Chrom_01829	JEONG-1266_Chro_02167
envY	EnvY DNA-binding transcriptional activator	EC4115_Chrom_00592	JEONG-1266_Chro_03341
group_2090	hypothetical protein	EC4115_Chrom_03650	JEONG-1266_Chro_00408
ypfN	putative protein	EC4115_Chrom_03476	JEONG-1266_Chro_00582
agaW	PTS system N-acetylgalactosameine-specific IIC component 2	EC4115_Chrom_04158	JEONG-1266_Chro_05289
ygfS	putative oxidoreductase, 4Fe-4S ferredoxin-type subunit	EC4115_Chrom_03919	JEONG-1266_Chro_00139
ypdE	broad-specificity examinopeptidase	EC4115_Chrom_03399	JEONG-1266_Chro_00659
group_2095	hypothetical protein	EC4115_Chrom_05448	JEONG-1266_Chro_03999
csdL	CSD sulfur transfer protein	EC4115_Chrom_03826	JEONG-1266_Chro_00232
panC	pantothenate synthetase monomer	EC4115_Chrom_00132	JEONG-1266_Chro_03798
emrK	EmrKY-TolC multidrug efflux transport system - membrane fusion protein	EC4115_Chrom_03382	JEONG-1266_Chro_00676
allS	AllS transcriptional activator	EC4115_Chrom_00559	JEONG-1266_Chro_03374
group_21	hypothetical protein	EC4115_Chrom_00537	JEONG-1266_Chro_03396
mazE	MazE antitoxin of the MazF-MazE toxin-antitoxin system	EC4115_Chrom_03796	JEONG-1266_Chro_00262
yecF	putative protein	EC4115_Chrom_02517	JEONG-1266_Chro_01480
ompF	The Colicin A Import System	EC4115_Chrom_01019	JEONG-1266_Chro_02914
yjbE	putative protein	EC4115_Chrom_05139	JEONG-1266_Chro_04308
rpmH	50S ribosomal subunit protein L34	EC4115_Chrom_04800	JEONG-1266_Chro_04646
eco	ecotin monomer; serine protease inhibitor	EC4115_Chrom_03137	JEONG-1266_Chro_00921
hdeB	acid stress chaperone	EC4115_Chrom_04549	JEONG-1266_Chro_04898
group_2106	hypothetical protein	EC4115_Chrom_03697	JEONG-1266_Chro_00361
pheP	phenylalanine:H+ symporter PheP	EC4115_Chrom_00610	JEONG-1266_Chro_03323
fimZ_4	FimZ transcriptional regulator	EC4115_Chrom_02516	JEONG-1266_Chro_01481
folX	dihydroneopterin triphosphate 2'-epimerase monomer	EC4115_Chrom_03228	JEONG-1266_Chro_00830
group_211	hypothetical protein	EC4115_Chrom_02689	JEONG-1266_Chro_01308
eutT	putative cobalamine adenosyltransferase in ethanolamine utilization	EC4115_Chrom_03462	JEONG-1266_Chro_00596
group_2111	hypothetical protein	EC4115_Chrom_01267	JEONG-1266_Chro_02669
rsxC	member of SoxR-reducing complex	EC4115_Chrom_02194	JEONG-1266_Chro_01802
ligB	DNA ligase	EC4115_Chrom_04690	JEONG-1266_Chro_04757
sucB	Dihydrolipoyllysine-residue succinyltransferase component of 2-oxoglutarate dehydrogenase complex	EC4115_Chrom_00755	JEONG-1266_Chro_03178
group_2115	hypothetical protein	EC4115_Chrom_02721	JEONG-1266_Chro_01276
tatA	TatABCE protein export complex	EC4115_Chrom_04935	JEONG-1266_Chro_04511
group_2117	hypothetical protein	EC4115_Chrom_04975	JEONG-1266_Chro_04471
torR_7	TorR transcriptional dual regulator	EC4115_Chrom_05516	JEONG-1266_Chro_03931
flhB_1	flagellar biosynthesis protein FlhB	EC4115_Chrom_02453	JEONG-1266_Chro_01542
aes	acetyl esterase	EC4115_Chrom_00523	JEONG-1266_Chro_03409
sfmA_2	putative fimbrial-like adhesin protein	EC4115_Chrom_04828	JEONG-1266_Chro_04618
frvX	frv operon protein	EC4115_Chrom_04999	JEONG-1266_Chro_04447
fepE	ferric enterobactin (enterochelin) transport	EC4115_Chrom_00623	JEONG-1266_Chro_03310
asnB	asparagine synthetase B	EC4115_Chrom_00707	JEONG-1266_Chro_03226
group_2124	hypothetical protein	EC4115_Chrom_04301	JEONG-1266_Chro_05146
yhbY	putative RNA-binding protein	EC4115_Chrom_04208	JEONG-1266_Chro_05239
higA	antitoxin of the HigB-HigA toxin-antitoxin system	EC4115_Chrom_04111	JEONG-1266_Chro_05336
group_2127	hypothetical protein	EC4115_Chrom_01471	JEONG-1266_Chro_02465
actP	acetate / glycolate transporter	EC4115_Chrom_05197	JEONG-1266_Chro_04250
ybdG	mechanosensitive channel of miniconductance YbdG monomer	EC4115_Chrom_00611	JEONG-1266_Chro_03322
group_213	hypothetical protein	EC4115_Chrom_02813	JEONG-1266_Chro_01186
ybhB	putative kinase inhibitor	EC4115_Chrom_00856	JEONG-1266_Chro_03077
yjdJ	putative acyltransferase with acyl-CoA N-acyltransferase domain protein	EC4115_Chrom_05260	JEONG-1266_Chro_04187
yfhR	putative peptidase	EC4115_Chrom_03544	JEONG-1266_Chro_00514
ccmD	protoheme IX ABC transporter - membrane subunit CcmD	EC4115_Chrom_03125	JEONG-1266_Chro_00933
phnP	5-phospho-alpha-D-ribosyl 1,2-cyclic phosphate phosphodiesterase	EC4115_Chrom_05225	JEONG-1266_Chro_04222
group_2135	hypothetical protein	EC4115_Chrom_03368	JEONG-1266_Chro_00690
ydgH	putative protein	EC4115_Chrom_02166	JEONG-1266_Chro_01830
group_2137	hypothetical protein	EC4115_Chrom_02567	JEONG-1266_Chro_01430
nanM_1	N-acetylneuraminate mutarotase	EC4115_Chrom_05408	JEONG-1266_Chro_04039
cynT	carbonic anhydrase monomer	EC4115_Chrom_00384	JEONG-1266_Chro_03548
hemN_1	coproporphyrinogen III dehydrogenase	EC4115_Chrom_04543	JEONG-1266_Chro_04904
cho	endonuclease of nucleotide excision repair	EC4115_Chrom_02308	JEONG-1266_Chro_01688
yddM	putative DNA-binding transcriptional regulator	EC4115_Chrom_01944	JEONG-1266_Chro_02052
yeeW_1	CP4-44 prophage; predicted protein	EC4115_Chrom_01306	JEONG-1266_Chro_02630
yegQ	putative peptidase	EC4115_Chrom_02831	JEONG-1266_Chro_01168
nanC	N-acetylneuraminic acid outer membrane channel	EC4115_Chrom_05421	JEONG-1266_Chro_04026
group_2145	hypothetical protein	EC4115_Chrom_01246	JEONG-1266_Chro_02690
group_2146	hypothetical protein	EC4115_Chrom_02614	JEONG-1266_Chro_01382
stxB_1	Shiga toxin subunit B	EC4115_Chrom_02713	JEONG-1266_Chro_01284
relA	GDP pyrophosphokinase / GTP pyrophosphokinase	EC4115_Chrom_03797	JEONG-1266_Chro_00261
insF-1_1	IS3 element protein InsF	EC4115_Chrom_01226	JEONG-1266_Chro_02710
yecJ	putative protein	EC4115_Chrom_02473	JEONG-1266_Chro_01522
group_2150	hypothetical protein	EC4115_Chrom_01682	JEONG-1266_Chro_02255
icd	isocitrate dehydrogenase	EC4115_Chrom_01488	JEONG-1266_Chro_02448
group_2152	hypothetical protein	EC4115_Chrom_01307	JEONG-1266_Chro_02629
group_2153	hypothetical protein	EC4115_Chrom_02834	JEONG-1266_Chro_01165
yneM	small membrane protein	EC4115_Chrom_02006	JEONG-1266_Chro_01990
pgaB	poly-beta-1,6-N-acetyl-D-glucosamine N-deacetylase	EC4115_Chrom_01182	JEONG-1266_Chro_02754
pphA_2	protein phosphatase 1 modulates phosphoproteins, signals protein misfolding	EC4115_Chrom_02408	JEONG-1266_Chro_01587
ratA	50S ribosomal subunit-binding toxin of a predicted toxin-antitoxin pair	EC4115_Chrom_03626	JEONG-1266_Chro_00432
gntU	gluconate transporter GntU	EC4115_Chrom_04442	JEONG-1266_Chro_05005
hyfJ	hydrogenase 4 component J, putative protein processing element	EC4115_Chrom_03495	JEONG-1266_Chro_00563
envZ_3	EnvZ sensory histidine kinase	EC4115_Chrom_02171	JEONG-1266_Chro_01825
feoC	putative DNA-binding transcriptional regulator	EC4115_Chrom_04410	JEONG-1266_Chro_05037
fucU	L-fucose mutarotase	EC4115_Chrom_03818	JEONG-1266_Chro_00240
group_2162	hypothetical protein	EC4115_Chrom_03787	JEONG-1266_Chro_00271
kdgK	2-keto-3-deoxygluconokinase	EC4115_Chrom_04568	JEONG-1266_Chro_04879
ykgM_1	putative ribosomal protein	EC4115_Chrom_00324	JEONG-1266_Chro_03608
gabT	4-aminobutyrate aminotransferase monomer	EC4115_Chrom_03669	JEONG-1266_Chro_00389
group_2166	hypothetical protein	EC4115_Chrom_03242	JEONG-1266_Chro_00816
group_2167	hypothetical protein	EC4115_Chrom_00814	JEONG-1266_Chro_03119
group_2168	hypothetical protein	EC4115_Chrom_05043	JEONG-1266_Chro_04404
group_2169	hypothetical protein	EC4115_Chrom_04744	JEONG-1266_Chro_04703
group_217	hypothetical protein	EC4115_Chrom_02074	JEONG-1266_Chro_01922
lptD	outer membrane lipopolysaccharide transport and assembly complex - LptD subunit	EC4115_Chrom_00057	JEONG-1266_Chro_03873
group_2171	hypothetical protein	EC4115_Chrom_04438	JEONG-1266_Chro_05009
tamA	translocation and assembly module - TamA subunit	EC4115_Chrom_05355	JEONG-1266_Chro_04092
ypfG	putative protein	EC4115_Chrom_03469	JEONG-1266_Chro_00589
group_2174	hypothetical protein	EC4115_Chrom_02787	JEONG-1266_Chro_01212
dsbB	Disulfide bond formation protein B	EC4115_Chrom_01559	JEONG-1266_Chro_02377
ascF	beta-glucoside PTS permease AscF - cryptic	EC4115_Chrom_03724	JEONG-1266_Chro_00334
frmR	regulator protein	EC4115_Chrom_00404	JEONG-1266_Chro_03528
group_2178	hypothetical protein	EC4115_Chrom_00235	JEONG-1266_Chro_03695
napH	ferredoxin-type protein	EC4115_Chrom_03131	JEONG-1266_Chro_00927
flgD	flagellar biosynthesis, initiation of hook assembly	EC4115_Chrom_01351	JEONG-1266_Chro_02585
yecD	putative hydrolase	EC4115_Chrom_02440	JEONG-1266_Chro_01555
narW	NarW, probable private chaperone for NarZ nitrate reductase subunit	EC4115_Chrom_01931	JEONG-1266_Chro_02065
livM	branched chain amino acid transporter - membrane subunit	EC4115_Chrom_04460	JEONG-1266_Chro_04987
cstA	peptide transporter induced by carbon starvation	EC4115_Chrom_00634	JEONG-1266_Chro_03299
mobB	molybdopterin-guanine dinucleotide biosynthesis protein B	EC4115_Chrom_04951	JEONG-1266_Chro_04495
malF	maltose ABC transporter - membrane subunit	EC4115_Chrom_05146	JEONG-1266_Chro_04301
rplB	50S ribosomal subunit protein L2	EC4115_Chrom_04338	JEONG-1266_Chro_05109
ygaY	putative transporter	EC4115_Chrom_03689	JEONG-1266_Chro_00369
fadA	3-ketoacyl-CoA thiolase	EC4115_Chrom_04942	JEONG-1266_Chro_04504
yncI	putative protein	EC4115_Chrom_00245	JEONG-1266_Chro_03685
ytfQ	galactofuranose / galactopyranose ABC transporter - periplasmic binding protein	EC4115_Chrom_05361	JEONG-1266_Chro_04086
group_2190	hypothetical protein	EC4115_Chrom_01527	JEONG-1266_Chro_02409
ybaE	putative transporter subunit: periplasmic-binding component of ABC superfamily protein	EC4115_Chrom_00493	JEONG-1266_Chro_03439
group_2192	hypothetical protein	EC4115_Chrom_04729	JEONG-1266_Chro_04718
yifK	YifK APC transporter	EC4115_Chrom_04891	JEONG-1266_Chro_04555
nagC	NagC DNA-binding transcriptional dual regulator	EC4115_Chrom_00709	JEONG-1266_Chro_03224
hslO	molecular chaperone Hsp33	EC4115_Chrom_04401	JEONG-1266_Chro_05046
group_2196	hypothetical protein	EC4115_Chrom_05474	JEONG-1266_Chro_03973
dkgA_2	methylglyoxal reductase [multifunctional]	EC4115_Chrom_00335	JEONG-1266_Chro_03597
group_2198	hypothetical protein	EC4115_Chrom_03331	JEONG-1266_Chro_00727
hscA	chaperone, member of Hsp70 protein family	EC4115_Chrom_03536	JEONG-1266_Chro_00522
chaC	putative cation transport protein	EC4115_Chrom_01586	JEONG-1266_Chro_02350
group_2200	hypothetical protein	EC4115_Chrom_00503	JEONG-1266_Chro_03429
avtA	valine-pyruvate aminotransferase	EC4115_Chrom_04622	JEONG-1266_Chro_04825
bdm	biofilm-dependent modulation protein	EC4115_Chrom_01948	JEONG-1266_Chro_02048
napA	large subunit of periplasmic nitrate reductase, molybdoprotein	EC4115_Chrom_03133	JEONG-1266_Chro_00925
fixB	putative flavoprotein subunit required for anaerobic carnitine metabolism	EC4115_Chrom_00043	JEONG-1266_Chro_03887
group_2205	hypothetical protein	EC4115_Chrom_00067	JEONG-1266_Chro_03863
group_2206	hypothetical protein	EC4115_Chrom_00833	JEONG-1266_Chro_03100
hsdS	specificity determinant for hsdM and hsdR	EC4115_Chrom_05460	JEONG-1266_Chro_03987
yjfZ	putative protein	EC4115_Chrom_05338	JEONG-1266_Chro_04109
nuoG	NADH:ubiquinone oxidoreductase, chain G	EC4115_Chrom_03207	JEONG-1266_Chro_00851
plaP	putrescine:H+ symporter PlaP	EC4115_Chrom_02763	JEONG-1266_Chro_01236
group_2210	hypothetical protein	EC4115_Chrom_02482	JEONG-1266_Chro_01513
ydcZ	putative inner membrane protein	EC4115_Chrom_01909	JEONG-1266_Chro_02087
group_2212	hypothetical protein	EC4115_Chrom_03086	JEONG-1266_Chro_00972
asnA	asparagine synthetase A	EC4115_Chrom_04844	JEONG-1266_Chro_04602
mtlR	MtlR DNA-binding transcriptional repressor	EC4115_Chrom_04644	JEONG-1266_Chro_04803
group_2215	hypothetical protein	EC4115_Chrom_02685	JEONG-1266_Chro_01312
yjgA	putative alpha-helix protein	EC4115_Chrom_05369	JEONG-1266_Chro_04078
hisP	lysine / arginine / ornithine ABC transporter / histidine ABC transporter - ATP binding subunit	EC4115_Chrom_03231	JEONG-1266_Chro_00827
yheO	putative DNA-binding transcriptional regulator	EC4115_Chrom_04353	JEONG-1266_Chro_05094
mscL	mechanosensitive channel MscL	EC4115_Chrom_04311	JEONG-1266_Chro_05136
yehQ	putative protein	EC4115_Chrom_02916	JEONG-1266_Chro_01083
rdgB	dITP/XTP pyrophosphatase	EC4115_Chrom_03989	JEONG-1266_Chro_00069
zipA	essential cell division protein ZipA	EC4115_Chrom_03425	JEONG-1266_Chro_00633
hemB	porphobilinogen synthase	EC4115_Chrom_00415	JEONG-1266_Chro_03517
ssb_1	Single-stranded DNA-binding protein	EC4115_Chrom_01472	JEONG-1266_Chro_02464
fucI	L-fucose isomerase	EC4115_Chrom_03816	JEONG-1266_Chro_00242
group_2225	hypothetical protein	EC4115_Chrom_04497	JEONG-1266_Chro_04950
entE_1	enterobactin synthase multienzyme complex	EC4115_Chrom_00622	JEONG-1266_Chro_03311
uxuB	D-mannonate oxidoreductase	EC4115_Chrom_05433	JEONG-1266_Chro_04014
dtd	D-Tyr-tRNATyr deacylase	EC4115_Chrom_04984	JEONG-1266_Chro_04462
ygiC	putative enzyme	EC4115_Chrom_04072	JEONG-1266_Chro_05375
rplF	50S ribosomal subunit protein L6	EC4115_Chrom_04326	JEONG-1266_Chro_05121
nanS_7	putative 9-O-acetyl-N-acetylneuraminate esterase	EC4115_Chrom_02711	JEONG-1266_Chro_01286
djlA_2	DnaJ-like protein DjlA	EC4115_Chrom_02045	JEONG-1266_Chro_01951
rplP	50S ribosomal subunit protein L16	EC4115_Chrom_04334	JEONG-1266_Chro_05113
group_2233	hypothetical protein	EC4115_Chrom_03474	JEONG-1266_Chro_00584
argE	acetylornithine deacetylase	EC4115_Chrom_05065	JEONG-1266_Chro_04382
yidI	putative inner membrane protein	EC4115_Chrom_04780	JEONG-1266_Chro_04666
nusB	transcription antitermination protein NusB	EC4115_Chrom_00463	JEONG-1266_Chro_03469
tpx	lipid hydroperoxide peroxidase	EC4115_Chrom_01830	JEONG-1266_Chro_02166
yhdH	putative oxidoreductase, NAD(P)-binding	EC4115_Chrom_04274	JEONG-1266_Chro_05173
dnaC	chromosome replication; initiation and chain elongation	EC4115_Chrom_05475	JEONG-1266_Chro_03972
gadW_2	GadW DNA-binding transcriptional dual regulator	EC4115_Chrom_02048	JEONG-1266_Chro_01948
group_2240	hypothetical protein	EC4115_Chrom_04668	JEONG-1266_Chro_04779
trpS	tryptophanyl-tRNA synthetase	EC4115_Chrom_04384	JEONG-1266_Chro_05063
yheS	fused predicted transporter subunits of ABC superfamily: ATP-binding components	EC4115_Chrom_04360	JEONG-1266_Chro_05087
lptG	LptABCFG ABC transporter	EC4115_Chrom_05394	JEONG-1266_Chro_04053
group_2244	hypothetical protein	EC4115_Chrom_03045	JEONG-1266_Chro_01012
group_2245	hypothetical protein	EC4115_Chrom_02731	JEONG-1266_Chro_01266
hofQ_2	protein involved in utilization of DNA as a carbon source	EC4115_Chrom_04391	JEONG-1266_Chro_05056
group_2247	hypothetical protein	EC4115_Chrom_04933	JEONG-1266_Chro_04513
group_2248	hypothetical protein	EC4115_Chrom_02348	JEONG-1266_Chro_01648
ccdA	Antitoxin CcdA	EC4115_Chrom_00050	JEONG-1266_Chro_03880
caiC	carnitine-CoA ligase	EC4115_Chrom_00038	JEONG-1266_Chro_03892
rffC	dTDP-fucosamine acetyltransferase	EC4115_Chrom_04885	JEONG-1266_Chro_04561
group_2251	hypothetical protein	EC4115_Chrom_03879	JEONG-1266_Chro_00179
rluF	23S rRNA pseudouridine 2604 synthase	EC4115_Chrom_05135	JEONG-1266_Chro_04312
hemA	glutamyl-tRNA reductase	EC4115_Chrom_01576	JEONG-1266_Chro_02360
galT	galactose-1-phosphate uridylyltransferase	EC4115_Chrom_00795	JEONG-1266_Chro_03138
torR_5	TorR transcriptional dual regulator	EC4115_Chrom_05216	JEONG-1266_Chro_04231
metJ	MetJ transcriptional repressor	EC4115_Chrom_05047	JEONG-1266_Chro_04400
gatA_2	galactitol PTS permease - GatA subunit	EC4115_Chrom_04509	JEONG-1266_Chro_04938
eutH	putative inner membrane protein	EC4115_Chrom_03455	JEONG-1266_Chro_00603
ihfA	integration host factor (IHF), alpha subunit	EC4115_Chrom_02280	JEONG-1266_Chro_01716
gcvT_2	aminomethyltransferase	EC4115_Chrom_03938	JEONG-1266_Chro_00120
ynjF	putative phosphatidyl transferase, inner membrane protein	EC4115_Chrom_02325	JEONG-1266_Chro_01671
mltA	membrane-bound lytic murein transglycosylase A	EC4115_Chrom_03827	JEONG-1266_Chro_00231
yhjH	c-di-GMP phosphodiesterase	EC4115_Chrom_04567	JEONG-1266_Chro_04880
yidJ_2	putative sulfatase	EC4115_Chrom_04781	JEONG-1266_Chro_04665
ydhW	putative protein	EC4115_Chrom_02239	JEONG-1266_Chro_01757
artQ	arginine ABC transporter - membrane subunit	EC4115_Chrom_00953	JEONG-1266_Chro_02980
mlaD	phospholipid ABC transporter	EC4115_Chrom_04221	JEONG-1266_Chro_05226
group_2267	hypothetical protein	EC4115_Chrom_02086	JEONG-1266_Chro_01910
sodC_2	superoxide dismutase precursor (Cu-Zn)	EC4115_Chrom_02212	JEONG-1266_Chro_01784
rpmG	50S ribosomal subunit protein L33	EC4115_Chrom_04679	JEONG-1266_Chro_04768
sfmC	putative pilin chaperone, periplasmic	EC4115_Chrom_00586	JEONG-1266_Chro_03347
ilvY	IlvY DNA-binding transcriptional dual regulator	EC4115_Chrom_04869	JEONG-1266_Chro_04577
glgC	glucose-1-phosphate adenylyltransferase	EC4115_Chrom_04433	JEONG-1266_Chro_05014
serA	alpha-ketoglutarate reductase / D-3-phosphoglycerate dehydrogenase	EC4115_Chrom_03945	JEONG-1266_Chro_00113
tyrA	chorismate mutase / prephenate dehydrogenase	EC4115_Chrom_03607	JEONG-1266_Chro_00451
sfmM2	L-tyrosine C(3)-methyltransferase	EC4115_Chrom_04482	JEONG-1266_Chro_04965
group_2275	hypothetical protein	EC4115_Chrom_04472	JEONG-1266_Chro_04975
yhhI_4	putative transposase	EC4115_Chrom_01923	JEONG-1266_Chro_02073
yfbM	putative protein	EC4115_Chrom_03199	JEONG-1266_Chro_00859
hycG	hydrogenase 3 and formate hydrogenlyase complex, HycG subunit	EC4115_Chrom_03728	JEONG-1266_Chro_00330
gnd	6-phosphogluconate dehydrogenase (decarboxylating)	EC4115_Chrom_02776	JEONG-1266_Chro_01223
group_228	hypothetical protein	EC4115_Chrom_01215	JEONG-1266_Chro_02721
yraJ	putative outer membrane export usher protein	EC4115_Chrom_04171	JEONG-1266_Chro_05276
proB	gamma-glutamyl kinase-GP-reductase multienzyme complex	EC4115_Chrom_00268	JEONG-1266_Chro_03662
yceD_4	General stress protein 16U	EC4115_Chrom_01264	JEONG-1266_Chro_02672
group_2283	hypothetical protein	EC4115_Chrom_02918	JEONG-1266_Chro_01081
kup	K+ transporter Kup	EC4115_Chrom_04847	JEONG-1266_Chro_04599
phnJ	carbon-phosphorous lyase	EC4115_Chrom_05231	JEONG-1266_Chro_04216
leuC	isopropylmalate isomerase	EC4115_Chrom_00075	JEONG-1266_Chro_03855
sdhB	succinate dehydrogenase iron-sulfur protein	EC4115_Chrom_00753	JEONG-1266_Chro_03180
group_2288	hypothetical protein	EC4115_Chrom_00345	JEONG-1266_Chro_03587
entS	enterobactin efflux transporter EntS	EC4115_Chrom_00627	JEONG-1266_Chro_03306
yfeD	putative DNA-binding transcriptional regulator	EC4115_Chrom_03412	JEONG-1266_Chro_00646
ymjA	putative protein	EC4115_Chrom_01799	JEONG-1266_Chro_02197
yccU	putative CoA-binding protein with NAD(P)-binding Rossmann-fold domain protein	EC4115_Chrom_01056	JEONG-1266_Chro_02877
fimZ_7	FimZ transcriptional regulator	EC4115_Chrom_03383	JEONG-1266_Chro_00675
aaeR	quorum sensing transcriptional regulator of LYSR-type	EC4115_Chrom_04265	JEONG-1266_Chro_05182
lomR_3	Rac prophage; predicted protein, C-ter fragment	EC4115_Chrom_01529	JEONG-1266_Chro_02407
group_2295	hypothetical protein	EC4115_Chrom_00343	JEONG-1266_Chro_03589
flgN	flagellar biosynthesis protein FlgN	EC4115_Chrom_01346	JEONG-1266_Chro_02590
uidC_1	membrane-associated protein	EC4115_Chrom_02177	JEONG-1266_Chro_01819
mntH	Mn(2+) / Fe(2+): H+ symporter MntH	EC4115_Chrom_03406	JEONG-1266_Chro_00652
galE_2	UDP-glucose 4-epimerase monomer	EC4115_Chrom_02790	JEONG-1266_Chro_01209
djlB	putative chaperone	EC4115_Chrom_00683	JEONG-1266_Chro_03250
yedV_4	putative sensory kinase in two-component regulatory system with YedW	EC4115_Chrom_02828	JEONG-1266_Chro_01171
hyaE	protein involved in quality control of HyaA	EC4115_Chrom_01135	JEONG-1266_Chro_02801
yeeJ_1	adhesin	EC4115_Chrom_00333	JEONG-1266_Chro_03599
recD_2	RecBCD	EC4115_Chrom_03833	JEONG-1266_Chro_00225
lolA_2	Outer-membrane lipoprotein carrier protein	EC4115_Chrom_04494	JEONG-1266_Chro_04953
dnaB_1	primosome	EC4115_Chrom_02729	JEONG-1266_Chro_01268
nanS_11	putative 9-O-acetyl-N-acetylneuraminate esterase	EC4115_Chrom_03643	JEONG-1266_Chro_00415
sad	NAD+-dependent succinate semialdehyde dehydrogenase	EC4115_Chrom_01993	JEONG-1266_Chro_02003
rfaE	fused heptose 7-phosphate kinase/heptose 1-phosphate adenyltransferase	EC4115_Chrom_04081	JEONG-1266_Chro_05366
galR	GalR DNA-binding transcriptional dual regulator	EC4115_Chrom_03852	JEONG-1266_Chro_00206
group_2309	hypothetical protein	EC4115_Chrom_05434	JEONG-1266_Chro_04013
selA	selenocysteine synthase monomer	EC4115_Chrom_04635	JEONG-1266_Chro_04812
phnC	phosphonate ABC transporter - ATP binding subunit	EC4115_Chrom_05238	JEONG-1266_Chro_04209
group_2311	hypothetical protein	EC4115_Chrom_02853	JEONG-1266_Chro_01146
pqiA	paraquat-inducible protein A	EC4115_Chrom_01041	JEONG-1266_Chro_02892
recB	RecBCD	EC4115_Chrom_03834	JEONG-1266_Chro_00224
group_2314	hypothetical protein	EC4115_Chrom_01646	JEONG-1266_Chro_02291
yaeR	putative lyase	EC4115_Chrom_00185	JEONG-1266_Chro_03745
gudD	D-glucarate dehydratase	EC4115_Chrom_03800	JEONG-1266_Chro_00258
fucP	fucose:H+ symporter	EC4115_Chrom_03815	JEONG-1266_Chro_00243
bfd	bacterioferritin-associated ferredoxin	EC4115_Chrom_04345	JEONG-1266_Chro_05102
group_2319	hypothetical protein	EC4115_Chrom_02859	JEONG-1266_Chro_01140
yhbO	protein involved in stress response	EC4115_Chrom_04181	JEONG-1266_Chro_05266
yaiL	nucleoprotein/polynucleotide-associated enzyme	EC4115_Chrom_00401	JEONG-1266_Chro_03531
group_2321	hypothetical protein	EC4115_Chrom_00546	JEONG-1266_Chro_03387
gsk	inosine-guanosine kinase	EC4115_Chrom_00524	JEONG-1266_Chro_03408
ygeR	putative lipoprotein; predicted DNA-binding transcriptional regulator	EC4115_Chrom_03899	JEONG-1266_Chro_00159
group_2324	hypothetical protein	EC4115_Chrom_02742	JEONG-1266_Chro_01255
group_2325	hypothetical protein	EC4115_Chrom_05002	JEONG-1266_Chro_04444
aas_1	2-acylglycerophosphoethanolamine acyltransferase / acyl-ACP synthetase	EC4115_Chrom_03851	JEONG-1266_Chro_00207
feoB	Fe(2+) transporter FeoB	EC4115_Chrom_04409	JEONG-1266_Chro_05038
araB	L-ribulokinase monomer	EC4115_Chrom_00065	JEONG-1266_Chro_03865
rob	Rob DNA-binding transcriptional activator	EC4115_Chrom_05511	JEONG-1266_Chro_03936
yhaJ	putative DNA-binding transcriptional regulator LYSR-type	EC4115_Chrom_04134	JEONG-1266_Chro_05313
metN	L-methionine / D-methionine ABC transporter - ATP binding subunit	EC4115_Chrom_00198	JEONG-1266_Chro_03732
aaeX	hypothetical protein	EC4115_Chrom_04264	JEONG-1266_Chro_05183
leuE	leucine efflux transporter	EC4115_Chrom_02368	JEONG-1266_Chro_01628
yecS	putative transporter subunit: membrane component of ABC superfamily protein	EC4115_Chrom_02520	JEONG-1266_Chro_01477
ygaU	putative protein	EC4115_Chrom_03672	JEONG-1266_Chro_00386
acpS_2	holo-[acyl-carrier-protein] synthase	EC4115_Chrom_03574	JEONG-1266_Chro_00484
rplK	50S ribosomal subunit protein L11	EC4115_Chrom_05090	JEONG-1266_Chro_04357
ytfF	inner membrane protein	EC4115_Chrom_05345	JEONG-1266_Chro_04102
clsA	cardiolipin synthase	EC4115_Chrom_01616	JEONG-1266_Chro_02320
group_2339	hypothetical protein	EC4115_Chrom_02141	JEONG-1266_Chro_01855
smtA	putative S-adenosylmethionine-dependent methyltransferase	EC4115_Chrom_01011	JEONG-1266_Chro_02922
group_2340	hypothetical protein	EC4115_Chrom_03910	JEONG-1266_Chro_00148
asnC	AsnC-L-asparagine	EC4115_Chrom_04843	JEONG-1266_Chro_04603
yhfG	putative protein	EC4115_Chrom_04370	JEONG-1266_Chro_05077
yedW_8	putative DNA-binding response regulator in two-component system with YedV	EC4115_Chrom_03384	JEONG-1266_Chro_00674
ygfI_1	putative DNA-binding transcriptional regulator LYSR-type	EC4115_Chrom_03952	JEONG-1266_Chro_00106
yqhH	putative outer membrane lipoprotein	EC4115_Chrom_04047	JEONG-1266_Chro_00009
torR_3	TorR transcriptional dual regulator	EC4115_Chrom_02829	JEONG-1266_Chro_01170
yceD_5	General stress protein 16U	EC4115_Chrom_01265	JEONG-1266_Chro_02671
eda	multifunctional 2-keto-3-deoxygluconate 6-phosphate aldolase and 2-keto-4-hydroxyglutarate aldolase and oxaloacetate decarboxylase	EC4115_Chrom_02422	JEONG-1266_Chro_01573
hybG	hydrogenase 2 accessory protein	EC4115_Chrom_04025	JEONG-1266_Chro_00031
yedJ	putative phosphohydrolase	EC4115_Chrom_02561	JEONG-1266_Chro_01436
yciT	DNA-binding transcriptional regulator	EC4115_Chrom_01782	JEONG-1266_Chro_02214
rpsI	30S ribosomal subunit protein S9	EC4115_Chrom_04252	JEONG-1266_Chro_05195
iadA	isoaspartyl dipeptidase	EC4115_Chrom_05440	JEONG-1266_Chro_04007
mhpT_1	3-hydroxyphenylpropionate / 3-hydroxycinnamate:H+ symporter	EC4115_Chrom_00400	JEONG-1266_Chro_03532
rraA	ribonuclease E inhibitor protein	EC4115_Chrom_05034	JEONG-1266_Chro_04413
ydbK	putative pyruvate:flavodoxin oxidoreductase	EC4115_Chrom_01857	JEONG-1266_Chro_02139
rusA_6	endodeoxyribonuclease RUS (Holliday junction resolvase)	EC4115_Chrom_02051	JEONG-1266_Chro_01945
bssS	regulator of biofilm formation	EC4115_Chrom_01336	JEONG-1266_Chro_02600
fepG	ferric enterobactin ABC transporter - membrane subunit	EC4115_Chrom_00625	JEONG-1266_Chro_03308
yqgD	hypothetical protein	EC4115_Chrom_03976	JEONG-1266_Chro_00082
group_236	hypothetical protein	EC4115_Chrom_02844	JEONG-1266_Chro_01155
pheA	chorismate mutase / prephenate dehydratase	EC4115_Chrom_03606	JEONG-1266_Chro_00452
hyfR_3	HyfR DNA-binding transcriptional activator	EC4115_Chrom_04964	JEONG-1266_Chro_04482
ypeA	putative acyltransferase with acyl-CoA N-acyltransferase domain protein	EC4115_Chrom_03446	JEONG-1266_Chro_00612
potF	putrescine ABC transporter - periplasmic binding protein	EC4115_Chrom_00941	JEONG-1266_Chro_02992
glmS_2	L-glutamine:D-fructose-6-phosphate aminotransferase	EC4115_Chrom_04829	JEONG-1266_Chro_04617
flhE	flagellar protein	EC4115_Chrom_02451	JEONG-1266_Chro_01544
betI	BetI DNA-binding transcriptional repressor	EC4115_Chrom_00352	JEONG-1266_Chro_03580
gfcE	putative exopolysaccharide export protein	EC4115_Chrom_01142	JEONG-1266_Chro_02794
ompG	outer membrane porin OmpG	EC4115_Chrom_01825	JEONG-1266_Chro_02171
frwC	PTS permease - unknown specificity	EC4115_Chrom_05057	JEONG-1266_Chro_04390
thiP	thiamin ABC transporter - membrane subunit	EC4115_Chrom_00069	JEONG-1266_Chro_03861
group_2370	hypothetical protein	EC4115_Chrom_04579	JEONG-1266_Chro_04868
narX_1	Nitrate/nitrite sensor protein NarX	EC4115_Chrom_01590	JEONG-1266_Chro_02346
group_2372	hypothetical protein	EC4115_Chrom_02909	JEONG-1266_Chro_01090
cobC	putative adenosylcobalamin phosphatase/alpha-ribazole phosphatase	EC4115_Chrom_00674	JEONG-1266_Chro_03259
yhhQ	hypothetical protein; gene is a predicted member of the purine regulon	EC4115_Chrom_04477	JEONG-1266_Chro_04970
lsrF	putative class I aldolase	EC4115_Chrom_01985	JEONG-1266_Chro_02011
ybaS	glutaminase	EC4115_Chrom_00533	JEONG-1266_Chro_03400
ypeB	putative protein	EC4115_Chrom_03423	JEONG-1266_Chro_00635
ygfK	putative oxidoreductase, Fe-S subunit	EC4115_Chrom_03912	JEONG-1266_Chro_00146
dinG	ATP-dependent helicase	EC4115_Chrom_00882	JEONG-1266_Chro_03051
fliP_1	flagellar biosynthesis protein FliP	EC4115_Chrom_02548	JEONG-1266_Chro_01449
rplR	50S ribosomal subunit protein L18	EC4115_Chrom_04325	JEONG-1266_Chro_05122
pphA_3	protein phosphatase 1 modulates phosphoproteins, signals protein misfolding	EC4115_Chrom_02719	JEONG-1266_Chro_01278
nepI_1	purine ribonucleoside efflux transporter	EC4115_Chrom_00310	JEONG-1266_Chro_03622
aaeA	hydroxylated, aromatic carboxylic acid efflux transporter - putative membrane fusion protein	EC4115_Chrom_04263	JEONG-1266_Chro_05184
arpA_1	regulator of acetyl CoA synthetase	EC4115_Chrom_02287	JEONG-1266_Chro_01709
group_2385	hypothetical protein	EC4115_Chrom_01477	JEONG-1266_Chro_02459
bioH	pimeloyl-[acp] methyl ester esterase	EC4115_Chrom_04412	JEONG-1266_Chro_05035
ycfH	putative metallodependent hydrolase	EC4115_Chrom_01375	JEONG-1266_Chro_02561
hypD	protein involved in maturation of hydrogenase isoenzymes	EC4115_Chrom_03738	JEONG-1266_Chro_00320
yniB	putative inner membrane protein	EC4115_Chrom_02293	JEONG-1266_Chro_01703
ymdB	regulator of RNase III activity	EC4115_Chrom_01322	JEONG-1266_Chro_02614
group_2390	hypothetical protein	EC4115_Chrom_04362	JEONG-1266_Chro_05085
bamB	Outer Membrane Protein Assembly Complex - BamB subunit	EC4115_Chrom_03518	JEONG-1266_Chro_00540
msrA	methionine sulfoxide reductase A	EC4115_Chrom_05354	JEONG-1266_Chro_04093
group_2393	hypothetical protein	EC4115_Chrom_04488	JEONG-1266_Chro_04959
group_2394	hypothetical protein	EC4115_Chrom_04004	JEONG-1266_Chro_00054
group_2395	hypothetical protein	EC4115_Chrom_04474	JEONG-1266_Chro_04973
group_2396	hypothetical protein	EC4115_Chrom_02617	JEONG-1266_Chro_01379
emrE_1	multidrug efflux transporter EmrE	EC4115_Chrom_01494	JEONG-1266_Chro_02442
dinI_1	DNA damage-inducible protein I	EC4115_Chrom_01337	JEONG-1266_Chro_02599
rpoD	RNA polymerase, sigma 70 (sigma D) factor	EC4115_Chrom_04096	JEONG-1266_Chro_05351
ispH	1-hydroxy-2-methyl-2-(E)-butenyl 4-diphosphate reductase	EC4115_Chrom_00029	JEONG-1266_Chro_03901
fdrA	putative acyl-CoA synthetase with NAD(P)-binding Rossmann-fold domain protein	EC4115_Chrom_00573	JEONG-1266_Chro_03360
rsgA	ribosome small subunit-dependent GTPase A	EC4115_Chrom_05295	JEONG-1266_Chro_04152
yceO	small protein involved in biofilm formation and acid stress response	EC4115_Chrom_01334	JEONG-1266_Chro_02602
treC	trehalose-6-phosphate hydrolase	EC4115_Chrom_05374	JEONG-1266_Chro_04073
yegD	actin family protein	EC4115_Chrom_02820	JEONG-1266_Chro_01179
ribF	bifunctional riboflavin kinase / FMN adenylyltransferase	EC4115_Chrom_00025	JEONG-1266_Chro_03905
tfaD_3	DLP12 prophage; predicted tail fiber assembly protein	EC4115_Chrom_01659	JEONG-1266_Chro_02278
yjiC	hypothetical protein	EC4115_Chrom_05436	JEONG-1266_Chro_04011
nanM_2	N-acetylneuraminate mutarotase	EC4115_Chrom_05420	JEONG-1266_Chro_04027
greB	transcription elongation factor GreB	EC4115_Chrom_04406	JEONG-1266_Chro_05041
rplW	50S ribosomal subunit protein L23	EC4115_Chrom_04339	JEONG-1266_Chro_05108
selB	selenocysteyl-tRNA-specific translation elongation factor	EC4115_Chrom_04634	JEONG-1266_Chro_04813
uspA	universal stress global stress response regulator	EC4115_Chrom_04527	JEONG-1266_Chro_04920
group_2412	hypothetical protein	EC4115_Chrom_00852	JEONG-1266_Chro_03081
group_2413	hypothetical protein	EC4115_Chrom_05136	JEONG-1266_Chro_04311
gltX	glutamyl-tRNA synthetase	EC4115_Chrom_03415	JEONG-1266_Chro_00643
ddpF	YddO	EC4115_Chrom_01950	JEONG-1266_Chro_02046
group_2416	tRNA-Cys(gca)	EC4115_Chrom_02512	JEONG-1266_Chro_01485
uxaA	D-altronate dehydratase	EC4115_Chrom_04120	JEONG-1266_Chro_05327
mhpF	acetaldehyde dehydrogenase 2	EC4115_Chrom_00398	JEONG-1266_Chro_03534
yahN	putative neutral amino acid efflux system	EC4115_Chrom_00374	JEONG-1266_Chro_03558
tadA	tRNA-specific adenosine deaminase monomer	EC4115_Chrom_03570	JEONG-1266_Chro_00488
group_2420	hypothetical protein	EC4115_Chrom_00681	JEONG-1266_Chro_03252
btuC	vitamin B12 ABC transporter - membrane subunit	EC4115_Chrom_02279	JEONG-1266_Chro_01717
agaR	AgaR DNA-binding transcriptional repressor	EC4115_Chrom_04155	JEONG-1266_Chro_05292
ftnA	ferritin iron storage protein	EC4115_Chrom_02475	JEONG-1266_Chro_01520
yidJ_1	putative sulfatase	EC4115_Chrom_00949	JEONG-1266_Chro_02984
ssuA	aliphatic sulfonate ABC transporter - periplasmic binding protein	EC4115_Chrom_01026	JEONG-1266_Chro_02907
lexA_4	LexA DNA-binding transcriptional repressor	EC4115_Chrom_05156	JEONG-1266_Chro_04291
yebQ	putative transporter	EC4115_Chrom_02398	JEONG-1266_Chro_01597
slyB	outer membrane lipoprotein	EC4115_Chrom_02207	JEONG-1266_Chro_01789
kdpA	K+ transporting ATPase - K+ channel forming subunit	EC4115_Chrom_00730	JEONG-1266_Chro_03203
yghZ	L-glyceraldehyde 3-phosphate reductase	EC4115_Chrom_04035	JEONG-1266_Chro_00021
group_2430	hypothetical protein	EC4115_Chrom_04721	JEONG-1266_Chro_04726
ydiQ	putative subunit of YdiQ-YdiR flavoprotein	EC4115_Chrom_02265	JEONG-1266_Chro_01731
mtr	tryptohan / indole:H+ symporter Mtr	EC4115_Chrom_04189	JEONG-1266_Chro_05258
ycjQ	putative oxidoreductase, Zn-dependent and NAD(P)-binding	EC4115_Chrom_01819	JEONG-1266_Chro_02177
nrdF	ribonucleoside-diphosphate reductase 2	EC4115_Chrom_03685	JEONG-1266_Chro_00373
group_2435	hypothetical protein	EC4115_Chrom_02866	JEONG-1266_Chro_01133
group_2436	hypothetical protein	EC4115_Chrom_01459	JEONG-1266_Chro_02477
cadA	lysine decarboxylase 1	EC4115_Chrom_05265	JEONG-1266_Chro_04182
ubiC	chorismate lyase	EC4115_Chrom_05152	JEONG-1266_Chro_04295
fcl_2	GDP-fucose synthase	EC4115_Chrom_02800	JEONG-1266_Chro_01199
group_244	hypothetical protein	EC4115_Chrom_01684	JEONG-1266_Chro_02253
ybcQ_2	DLP12 prophage; predicted antitermination protein	EC4115_Chrom_02718	JEONG-1266_Chro_01279
ybhC	outer membrane lipoprotein	EC4115_Chrom_00809	JEONG-1266_Chro_03124
yhiD	putative Mg(2+) transport ATPase	EC4115_Chrom_04548	JEONG-1266_Chro_04899
ydfA_5	Qin prophage; predicted protein	EC4115_Chrom_02626	JEONG-1266_Chro_01370
folB	dihydroneopterin aldolase	EC4115_Chrom_04087	JEONG-1266_Chro_05360
zupT	heavy metal divalent cation transporter ZupT	EC4115_Chrom_04074	JEONG-1266_Chro_05373
ftsE	cell division protein FtsE	EC4115_Chrom_04469	JEONG-1266_Chro_04978
cobB	protein deacetylase, Sir2	EC4115_Chrom_01395	JEONG-1266_Chro_02541
group_2448	hypothetical protein	EC4115_Chrom_04478	JEONG-1266_Chro_04969
ylpA_1	Lipoprotein YlpA	EC4115_Chrom_01227	JEONG-1266_Chro_02709
ridA	putative enamine/imine deaminase	EC4115_Chrom_05378	JEONG-1266_Chro_04069
gor	glutathione reductase (NADPH)	EC4115_Chrom_04532	JEONG-1266_Chro_04915
curA	NADPH-dependent curcumin/dihydrocurcumin reductase subunit	EC4115_Chrom_01911	JEONG-1266_Chro_02085
yadL	hypothetical protein	EC4115_Chrom_00136	JEONG-1266_Chro_03794
ydcR_2	fused predicted DNA-binding transcriptional regulator and predicted amino transferase	EC4115_Chrom_03680	JEONG-1266_Chro_00378
group_2454	hypothetical protein	EC4115_Chrom_04630	JEONG-1266_Chro_04817
group_2455	hypothetical protein	EC4115_Chrom_02404	JEONG-1266_Chro_01591
group_2456	hypothetical protein	EC4115_Chrom_02029	JEONG-1266_Chro_01967
yiaU	putative DNA-binding transcriptional regulator, LysR-type	EC4115_Chrom_04628	JEONG-1266_Chro_04819
group_2458	hypothetical protein	EC4115_Chrom_01412	JEONG-1266_Chro_02524
group_2459	hypothetical protein	EC4115_Chrom_01645	JEONG-1266_Chro_02292
flk_2	putative flagella assembly protein	EC4115_Chrom_03246	JEONG-1266_Chro_00812
group_2460	hypothetical protein	EC4115_Chrom_03276	JEONG-1266_Chro_00782
queA	S-adenosylmethionine:tRNA ribosyltransferase-isomerase	EC4115_Chrom_00450	JEONG-1266_Chro_03482
group_2462	hypothetical protein	EC4115_Chrom_01292	JEONG-1266_Chro_02644
rrrQ_6	Qin prophage; predicted lysozyme	EC4115_Chrom_02599	JEONG-1266_Chro_01397
cspD	DNA replication inhibitor	EC4115_Chrom_00972	JEONG-1266_Chro_02961
hflC	regulator of FtsH protease	EC4115_Chrom_05309	JEONG-1266_Chro_04138
rimP	ribosome maturation protein	EC4115_Chrom_04198	JEONG-1266_Chro_05249
stfE_2	e14 prophage; predicted side tail fiber protein fragment	EC4115_Chrom_02840	JEONG-1266_Chro_01159
group_2468	hypothetical protein	EC4115_Chrom_01886	JEONG-1266_Chro_02110
ccmG	CcmEFGH holocytochrome c synthetase	EC4115_Chrom_03122	JEONG-1266_Chro_00936
yihL	YihL putative transcriptional regulator	EC4115_Chrom_04968	JEONG-1266_Chro_04478
murD	UDP-N-acetylmuramoyl-L-alanine:D-glutamate ligase	EC4115_Chrom_00089	JEONG-1266_Chro_03841
phnD	phosphonate ABC transporter - periplasmic binding protein	EC4115_Chrom_05237	JEONG-1266_Chro_04210
hokE_1	HokE	EC4115_Chrom_00616	JEONG-1266_Chro_03317
group_2473	hypothetical protein	EC4115_Chrom_03631	JEONG-1266_Chro_00427
group_2474	hypothetical protein	EC4115_Chrom_00304	JEONG-1266_Chro_03628
ybcJ	putative RNA-binding protein	EC4115_Chrom_00583	JEONG-1266_Chro_03350
dcd	dCTP deaminase	EC4115_Chrom_02815	JEONG-1266_Chro_01184
yfcF	glutathione S-transferase	EC4115_Chrom_03226	JEONG-1266_Chro_00832
yddB	putative porin protein	EC4115_Chrom_01963	JEONG-1266_Chro_02033
group_2479	hypothetical protein	EC4115_Chrom_05172	JEONG-1266_Chro_04275
group_248	hypothetical protein	EC4115_Chrom_05187	JEONG-1266_Chro_04260
oxyR	OxyR DNA-binding transcriptional dual regulator	EC4115_Chrom_05069	JEONG-1266_Chro_04378
ada	Ada DNA-binding transcriptional dual regulator	EC4115_Chrom_03141	JEONG-1266_Chro_00917
yeaX	putative oxidoreductase	EC4115_Chrom_02373	JEONG-1266_Chro_01623
arpA_3	regulator of acetyl CoA synthetase	EC4115_Chrom_04805	JEONG-1266_Chro_04641
group_2484	hypothetical protein	EC4115_Chrom_00886	JEONG-1266_Chro_03047
yraK_2	putative fimbrial protein	EC4115_Chrom_04173	JEONG-1266_Chro_05274
htrL	involved in lipopolysaccharide biosynthesis	EC4115_Chrom_04664	JEONG-1266_Chro_04783
minC	cell division inhibitor of the MinC-MinD-MinE and DicB-MinC systems that regulate septum placement	EC4115_Chrom_01549	JEONG-1266_Chro_02387
bisC	biotin sulfoxide reductase	EC4115_Chrom_04601	JEONG-1266_Chro_04846
ynbD	putative phosphatase, inner membrane protein	EC4115_Chrom_01871	JEONG-1266_Chro_02125
yhgF	putative transcriptional accessory protein	EC4115_Chrom_04407	JEONG-1266_Chro_05040
flhD	FlhDC DNA-binding transcriptional dual regulator	EC4115_Chrom_02465	JEONG-1266_Chro_01530
aspA	aspartate ammonia-lyase	EC4115_Chrom_05273	JEONG-1266_Chro_04174
group_2492	hypothetical protein	EC4115_Chrom_00290	JEONG-1266_Chro_03642
group_2493	hypothetical protein	EC4115_Chrom_04818	JEONG-1266_Chro_04628
rpmD	50S ribosomal subunit protein L30	EC4115_Chrom_04323	JEONG-1266_Chro_05124
rplA	50S ribosomal subunit protein L1	EC4115_Chrom_05091	JEONG-1266_Chro_04356
group_2496	hypothetical protein	EC4115_Chrom_02363	JEONG-1266_Chro_01633
group_2497	hypothetical protein	EC4115_Chrom_00277	JEONG-1266_Chro_03655
rimM	ribosome maturation protein	EC4115_Chrom_03615	JEONG-1266_Chro_00443
melR	MelR DNA-binding transcriptional dual regulator	EC4115_Chrom_05251	JEONG-1266_Chro_04196
ybhF	YbhF/YbhR/YbhS ABC transporter	EC4115_Chrom_00877	JEONG-1266_Chro_03056
tdcB	catabolic threonine dehydratase	EC4115_Chrom_04144	JEONG-1266_Chro_05303
ecnA	entericidin A, antidote to lipoprotein entericidin B	EC4115_Chrom_05282	JEONG-1266_Chro_04165
group_2501	hypothetical protein	EC4115_Chrom_00217	JEONG-1266_Chro_03713
bhsA	outer membrane protein involved in copper permeability, stress resistance and biofilm formation	EC4115_Chrom_01387	JEONG-1266_Chro_02549
thiG	thiazole synthase	EC4115_Chrom_05098	JEONG-1266_Chro_04349
cof	pyridoxal phosphatase / HMP-PP hydrolase	EC4115_Chrom_00494	JEONG-1266_Chro_03438
waaG	lipopolysaccharide glucosyltransferase I	EC4115_Chrom_04674	JEONG-1266_Chro_04773
rpmA	50S ribosomal subunit protein L27	EC4115_Chrom_04213	JEONG-1266_Chro_05234
hokD_3	Qin prophage; small toxic polypeptide	EC4115_Chrom_02613	JEONG-1266_Chro_01383
group_2508	hypothetical protein	EC4115_Chrom_01211	JEONG-1266_Chro_02725
ygeH	putative transcriptional regulator	EC4115_Chrom_03869	JEONG-1266_Chro_00189
proW	glycine betaine / proline ABC transporter - membrane subunit	EC4115_Chrom_03687	JEONG-1266_Chro_00371
glnK	Nitrogen regulatory protein P-II 2	EC4115_Chrom_00498	JEONG-1266_Chro_03434
group_2511	hypothetical protein	EC4115_Chrom_00354	JEONG-1266_Chro_03578
menA	1,4-dihydroxy-2-naphthoate octaprenyltransferase	EC4115_Chrom_05035	JEONG-1266_Chro_04412
garD	galactarate dehydratase	EC4115_Chrom_04152	JEONG-1266_Chro_05295
fdoI	formate dehydrogenase-O, gamma subunit	EC4115_Chrom_04992	JEONG-1266_Chro_04454
cysA	sulfate / thiosulfate ABC transporter - ATP binding subunit	EC4115_Chrom_03434	JEONG-1266_Chro_00624
yhhY	putative acetyltransferase	EC4115_Chrom_04447	JEONG-1266_Chro_05000
aer	aerotaxis sensor receptor, flavoprotein	EC4115_Chrom_04101	JEONG-1266_Chro_05346
clpA	ClpAXP	EC4115_Chrom_00974	JEONG-1266_Chro_02959
sufC	SufC component of SufBCD Fe-S cluster scaffold complex	EC4115_Chrom_02249	JEONG-1266_Chro_01747
rluD	23S rRNA pseudouridine synthase	EC4115_Chrom_03603	JEONG-1266_Chro_00455
ycjS	putative oxidoreductase, NADH-binding	EC4115_Chrom_01821	JEONG-1266_Chro_02175
zntA	zinc, cadmium and lead efflux system	EC4115_Chrom_04475	JEONG-1266_Chro_04972
mrcB	penicillin-binding protein 1B	EC4115_Chrom_00148	JEONG-1266_Chro_03782
tgt	tRNA-guanine transglycosylase monomer	EC4115_Chrom_00451	JEONG-1266_Chro_03481
bfr	bacterioferritin monomer	EC4115_Chrom_04344	JEONG-1266_Chro_05103
fepC_1	ferric enterobactin ABC transporter - ATP binding subunit	EC4115_Chrom_00624	JEONG-1266_Chro_03309
hyuA	phenylhydantoinase monomer	EC4115_Chrom_03907	JEONG-1266_Chro_00151
yegH	putative transport protein	EC4115_Chrom_02811	JEONG-1266_Chro_01188
ycjY_2	putative hydrolase	EC4115_Chrom_00329	JEONG-1266_Chro_03603
nfsA	NADPH nitroreductase monomer	EC4115_Chrom_00938	JEONG-1266_Chro_02995
yeaI	putative diguanylate cyclase	EC4115_Chrom_02356	JEONG-1266_Chro_01640
group_2530	hypothetical protein	EC4115_Chrom_03038	JEONG-1266_Chro_01019
hns	H-NS DNA-binding transcriptional dual regulator	EC4115_Chrom_01604	JEONG-1266_Chro_02332
metH	cobalamin-dependent methionine synthase	EC4115_Chrom_05125	JEONG-1266_Chro_04322
hisS	histidyl-tRNA synthetase	EC4115_Chrom_03520	JEONG-1266_Chro_00538
yhbJ	putative P-loop containing ATPase	EC4115_Chrom_04233	JEONG-1266_Chro_05214
nuoB	NADH:ubiquinone oxidoreductase, chain B	EC4115_Chrom_03211	JEONG-1266_Chro_00847
group_2536	hypothetical protein	EC4115_Chrom_03974	JEONG-1266_Chro_00084
nuoI	NADH:ubiquinone oxidoreductase, chain I	EC4115_Chrom_03205	JEONG-1266_Chro_00853
fliG	flagellar motor switch protein FliG	EC4115_Chrom_02539	JEONG-1266_Chro_01458
manZ_1	mannose PTS permease - ManZ subunit	EC4115_Chrom_02389	JEONG-1266_Chro_01606
dppB	dipeptide ABC transporter - putative membrane subunit	EC4115_Chrom_04587	JEONG-1266_Chro_04860
nrdD	ribonucleoside-triphosphate reductase	EC4115_Chrom_05373	JEONG-1266_Chro_04074
chiP_2	chitobiose outer membrane porin	EC4115_Chrom_00715	JEONG-1266_Chro_03218
yhjD	inner membrane protein associated with lipopolysaccharide transport	EC4115_Chrom_04564	JEONG-1266_Chro_04883
sufE	sulfur acceptor that activates SufS cysteine desulfurase	EC4115_Chrom_02246	JEONG-1266_Chro_01750
dcm	DNA-cytosine methyltransferase	EC4115_Chrom_02560	JEONG-1266_Chro_01437
agaV	PTS system, cytoplasmic, N-acetylgalactosamine-specific IIB component 2 (EIIB-AGA)	EC4115_Chrom_04157	JEONG-1266_Chro_05290
group_2546	hypothetical protein	EC4115_Chrom_01552	JEONG-1266_Chro_02384
yncJ	putative protein	EC4115_Chrom_01898	JEONG-1266_Chro_02098
hyi	hydroxypyruvate isomerase	EC4115_Chrom_00563	JEONG-1266_Chro_03370
cyoC	cytochrome bo terminal oxidase subunit III	EC4115_Chrom_00478	JEONG-1266_Chro_03454
yhdZ	YhdW/YhdX/YhdY/YhdZ ABC transporter	EC4115_Chrom_04295	JEONG-1266_Chro_05152
group_2550	hypothetical protein	EC4115_Chrom_04419	JEONG-1266_Chro_05028
group_2551	hypothetical protein	EC4115_Chrom_01261	JEONG-1266_Chro_02675
fdnG_2	formate dehydrogenase N, alpha subunit	EC4115_Chrom_01941	JEONG-1266_Chro_02055
iscS	cysteine desulfurase monomer	EC4115_Chrom_03540	JEONG-1266_Chro_00518
nlpC	NlpC-putative lipoprotein hydrolase	EC4115_Chrom_02276	JEONG-1266_Chro_01720
yfaL	adhesin	EC4115_Chrom_03155	JEONG-1266_Chro_00903
group_2556	hypothetical protein	EC4115_Chrom_02038	JEONG-1266_Chro_01958
yieP	putative transcriptional regulator	EC4115_Chrom_04855	JEONG-1266_Chro_04591
gcvA_2	GcvA DNA-binding transcriptional dual regulator	EC4115_Chrom_03822	JEONG-1266_Chro_00236
lexA_2	LexA repressor	EC4115_Chrom_02625	JEONG-1266_Chro_01371
group_256	hypothetical protein	EC4115_Chrom_02843	JEONG-1266_Chro_01156
fliA	RNA polymerase, sigma 28 (sigma F) factor	EC4115_Chrom_02524	JEONG-1266_Chro_01473
ymfK_1	e14 prophage; predicted repressor protein	EC4115_Chrom_00275	JEONG-1266_Chro_03657
gpmA	2,3-bisphosphoglycerate-dependent phosphoglycerate mutase monomer	EC4115_Chrom_00792	JEONG-1266_Chro_03141
amiC	N-acetylmuramyl-L-alanine amidase	EC4115_Chrom_03831	JEONG-1266_Chro_00227
ydhO	putative lipoprotein	EC4115_Chrom_02221	JEONG-1266_Chro_01775
secE	Sec Translocation Complex	EC4115_Chrom_05088	JEONG-1266_Chro_04359
bcsA	cellulose synthase, catalytic subunit	EC4115_Chrom_04575	JEONG-1266_Chro_04872
yehC_1	putative fimbrial chaperone	EC4115_Chrom_00021	JEONG-1266_Chro_03909
group_257	hypothetical protein	EC4115_Chrom_01228	JEONG-1266_Chro_02708
group_2570	hypothetical protein	EC4115_Chrom_02835	JEONG-1266_Chro_01164
ydaT_5	Rac prophage; predicted protein	EC4115_Chrom_02623	JEONG-1266_Chro_01373
ybgL	putative lactam utilization protein	EC4115_Chrom_00741	JEONG-1266_Chro_03192
aroE	shikimate dehydrogenase	EC4115_Chrom_04302	JEONG-1266_Chro_05145
group_2574	hypothetical protein	EC4115_Chrom_02735	JEONG-1266_Chro_01262
shlB_1	Hemolysin transporter protein ShlB	EC4115_Chrom_01198	JEONG-1266_Chro_02738
group_2576	hypothetical protein	EC4115_Chrom_01463	JEONG-1266_Chro_02473
yedQ	putative diguanylate cyclase	EC4115_Chrom_02555	JEONG-1266_Chro_01442
group_2578	hypothetical protein	EC4115_Chrom_02726	JEONG-1266_Chro_01271
ulaC	L-ascorbate PTS permease - UlaC subunit	EC4115_Chrom_05329	JEONG-1266_Chro_04118
ascG	AscG DNA-binding transcriptional repressor	EC4115_Chrom_03723	JEONG-1266_Chro_00335
cusA	copper / silver efflux transport system - membrane subunit	EC4115_Chrom_00609	JEONG-1266_Chro_03324
group_2581	hypothetical protein	EC4115_Chrom_02490	JEONG-1266_Chro_01505
cdiA2	tRNA nuclease CdiA-2	EC4115_Chrom_01197	JEONG-1266_Chro_02739
group_2583	Putative esterase	EC4115_Chrom_04493	JEONG-1266_Chro_04954
kdgR	KdgR DNA-binding transcriptional repressor	EC4115_Chrom_02397	JEONG-1266_Chro_01598
thiD	hydroxymethylpyrimidine kinase / phosphohydroxymethylpyrimidine kinase	EC4115_Chrom_02890	JEONG-1266_Chro_01109
rlmF	23S rRNA methyltransferase	EC4115_Chrom_00890	JEONG-1266_Chro_03043
group_2587	hypothetical protein	EC4115_Chrom_01827	JEONG-1266_Chro_02169
rzpD_5	DLP12 prophage; predicted murein endopeptidase	EC4115_Chrom_01656	JEONG-1266_Chro_02281
ybcN_2	DLP12 prophage; DNA base-flipping protein	EC4115_Chrom_03017	JEONG-1266_Chro_01040
agaC	galactosamine PTS permease - cryptic	EC4115_Chrom_04165	JEONG-1266_Chro_05282
csgE	curli transport specificity factor	EC4115_Chrom_01316	JEONG-1266_Chro_02620
sucC	succinyl-CoA synthetase, beta subunit	EC4115_Chrom_00756	JEONG-1266_Chro_03177
ycgJ	putative protein	EC4115_Chrom_01550	JEONG-1266_Chro_02386
group_2595	hypothetical protein	EC4115_Chrom_04242	JEONG-1266_Chro_05205
yehD_2	putative fimbrial-like adhesin protein	EC4115_Chrom_02901	JEONG-1266_Chro_01098
yjjG	pyrimidine nucleotidase	EC4115_Chrom_05487	JEONG-1266_Chro_03960
fadM	thioesterase III	EC4115_Chrom_00491	JEONG-1266_Chro_03441
amn	AMP nucleosidase	EC4115_Chrom_02639	JEONG-1266_Chro_01357
ycgM_1	putative isomerase/hydrolase	EC4115_Chrom_01554	JEONG-1266_Chro_02382
yadE	putative polysaccharide deacetylase lipoprotein	EC4115_Chrom_00129	JEONG-1266_Chro_03801
waaF	ADP-heptose:LPS heptosyltransferase II	EC4115_Chrom_04666	JEONG-1266_Chro_04781
betA	choline dehydrogenase	EC4115_Chrom_00350	JEONG-1266_Chro_03582
ycjO	YcjN/YcjO/YcjP ABC transporter	EC4115_Chrom_01817	JEONG-1266_Chro_02179
yejG	putative protein	EC4115_Chrom_03110	JEONG-1266_Chro_00948
group_2605	hypothetical protein	EC4115_Chrom_00331	JEONG-1266_Chro_03601
der	50S ribosomal subunit stability factor	EC4115_Chrom_03517	JEONG-1266_Chro_00541
yjiR	putative regulator	EC4115_Chrom_05455	JEONG-1266_Chro_03992
ydcW	gamma-aminobutyraldehyde dehydrogenase	EC4115_Chrom_01906	JEONG-1266_Chro_02090
yjjL	galactonate:H+ symporter	EC4115_Chrom_05470	JEONG-1266_Chro_03977
nadE	NAD synthetase, NH3-dependent	EC4115_Chrom_02307	JEONG-1266_Chro_01689
group_2610	hypothetical protein	EC4115_Chrom_00813	JEONG-1266_Chro_03120
ldcC	lysine decarboxylase 2	EC4115_Chrom_00184	JEONG-1266_Chro_03746
uxaC	D-glucuronate isomerase / D-galacturonate isomerase	EC4115_Chrom_04121	JEONG-1266_Chro_05326
mraY	phospho-N-acetylmuramoyl-pentapeptide transferase	EC4115_Chrom_00088	JEONG-1266_Chro_03842
sfmA_1	putative fimbrial-like adhesin protein	EC4115_Chrom_00585	JEONG-1266_Chro_03348
apbE	putative thiamine biosynthesis lipoprotein	EC4115_Chrom_03142	JEONG-1266_Chro_00916
mlc	Mlc DNA-binding transcriptional repressor	EC4115_Chrom_02156	JEONG-1266_Chro_01840
group_2617	hypothetical protein	EC4115_Chrom_04717	JEONG-1266_Chro_04730
fimZ_5	FimZ transcriptional regulator	EC4115_Chrom_03120	JEONG-1266_Chro_00938
elfG_1	putative fimbrial-like adhesin protein	EC4115_Chrom_01032	JEONG-1266_Chro_02901
rcsF	RcsF outer membrane lipoprotein	EC4115_Chrom_00195	JEONG-1266_Chro_03735
phnF	PhnF predicted transcriptional regulator	EC4115_Chrom_05235	JEONG-1266_Chro_04212
group_2623	hypothetical protein	EC4115_Chrom_02847	JEONG-1266_Chro_01152
yedW_4	putative DNA-binding response regulator in two-component system with YedV	EC4115_Chrom_01482	JEONG-1266_Chro_02454
mglB	galactose ABC transporter - periplasmic binding protein	EC4115_Chrom_03078	JEONG-1266_Chro_00980
group_2626	hypothetical protein	EC4115_Chrom_03871	JEONG-1266_Chro_00187
fixA	putative flavoprotein subunit required for anaerobic carnitine metabolism	EC4115_Chrom_00042	JEONG-1266_Chro_03888
ispU	subunit of undecaprenyl diphosphate synthase	EC4115_Chrom_00171	JEONG-1266_Chro_03759
group_2629	hypothetical protein	EC4115_Chrom_04990	JEONG-1266_Chro_04456
group_263	hypothetical protein	EC4115_Chrom_00348	JEONG-1266_Chro_03584
ybiU	putative protein	EC4115_Chrom_00904	JEONG-1266_Chro_03029
ydeO_1	YdeO DNA-binding transcriptional dual regulator	EC4115_Chrom_00287	JEONG-1266_Chro_03646
hofB	protein involved in plasmid replication	EC4115_Chrom_00106	JEONG-1266_Chro_03824
minE	cell division topological specificity factor and inhibitory component of the MinC-MinD-MinE system that regulates septum placement	EC4115_Chrom_01547	JEONG-1266_Chro_02389
ptsG	glucose PTS permease - PtsG subunit	EC4115_Chrom_01376	JEONG-1266_Chro_02560
rtcA	RNA 3'-terminal phosphate cyclase	EC4115_Chrom_04421	JEONG-1266_Chro_05026
group_2638	hypothetical protein	EC4115_Chrom_01667	JEONG-1266_Chro_02270
ybeM_2	hypothetical protein	EC4115_Chrom_00662	JEONG-1266_Chro_03271
yjjV	putative DNase	EC4115_Chrom_05492	JEONG-1266_Chro_03955
group_2640	hypothetical protein	EC4115_Chrom_04878	JEONG-1266_Chro_04568
gcvT_1	aminomethyltransferase	EC4115_Chrom_01203	JEONG-1266_Chro_02733
group_2642	hypothetical protein	EC4115_Chrom_04448	JEONG-1266_Chro_04999
ppk	degradosome	EC4115_Chrom_03506	JEONG-1266_Chro_00552
ycjW	putative DNA-binding transcriptional regulator, LacI type	EC4115_Chrom_01826	JEONG-1266_Chro_02170
slp	starvation lipoprotein	EC4115_Chrom_04538	JEONG-1266_Chro_04909
rrrD_2	DLP12 prophage; lysozyme	EC4115_Chrom_02707	JEONG-1266_Chro_01290
ynfG	oxidoreductase, predicted Fe-S subunit	EC4115_Chrom_02151	JEONG-1266_Chro_01845
group_2648	hypothetical protein	EC4115_Chrom_01100	JEONG-1266_Chro_02834
group_2649	hypothetical protein	EC4115_Chrom_03660	JEONG-1266_Chro_00398
tauB	taurine ABC transporter - ATP binding subunit	EC4115_Chrom_00412	JEONG-1266_Chro_03520
ycbU	putative fimbrial-like adhesin protein	EC4115_Chrom_01033	JEONG-1266_Chro_02900
dusA	tRNA-dihydrouridine synthase A	EC4115_Chrom_05178	JEONG-1266_Chro_04269
efeB	heme-containing peroxidase/deferrochelatase	EC4115_Chrom_01178	JEONG-1266_Chro_02758
group_2653	hypothetical protein	EC4115_Chrom_05239	JEONG-1266_Chro_04208
paoA	aldehyde dehydrogenase, Fe-S subunit	EC4115_Chrom_00314	JEONG-1266_Chro_03618
group_2655	hypothetical protein	EC4115_Chrom_00680	JEONG-1266_Chro_03253
yjfC	putative synthetase/amidase	EC4115_Chrom_05320	JEONG-1266_Chro_04127
bglJ	BglJ DNA-binding transcriptional regulator	EC4115_Chrom_05480	JEONG-1266_Chro_03967
group_2658	hypothetical protein	EC4115_Chrom_00811	JEONG-1266_Chro_03122
yihY	putative inner membrane protein	EC4115_Chrom_04983	JEONG-1266_Chro_04463
group_266	hypothetical protein	EC4115_Chrom_03316	JEONG-1266_Chro_00742
group_2660	hypothetical protein	EC4115_Chrom_05044	JEONG-1266_Chro_04403
ydfR_3	Qin prophage; predicted protein	EC4115_Chrom_02041	JEONG-1266_Chro_01955
kbaY_2	tagatose-1,6-bisphosphate aldolase 1	EC4115_Chrom_04514	JEONG-1266_Chro_04933
ytfG	NAD(P)H:quinone oxidoreductase	EC4115_Chrom_05346	JEONG-1266_Chro_04101
uvrA	excision nuclease subunit A	EC4115_Chrom_05188	JEONG-1266_Chro_04259
group_2665	hypothetical protein	EC4115_Chrom_02532	JEONG-1266_Chro_01465
djlA_3	DnaJ-like protein DjlA	EC4115_Chrom_02112	JEONG-1266_Chro_01884
gltJ	glutamate / aspartate ABC transporter - membrane subunit	EC4115_Chrom_00692	JEONG-1266_Chro_03241
group_2668	hypothetical protein	EC4115_Chrom_00431	JEONG-1266_Chro_03501
arfA	ribosome rescue factor	EC4115_Chrom_04312	JEONG-1266_Chro_05135
afuB	AfuB	EC4115_Chrom_00406	JEONG-1266_Chro_03526
paoC	aldehyde dehydrogenase: molybdenum cofactor-binding subunit	EC4115_Chrom_00312	JEONG-1266_Chro_03620
gmm_2	GDP-mannose mannosyl hydrolase	EC4115_Chrom_02799	JEONG-1266_Chro_01200
stfR_3	putative membrane protein	EC4115_Chrom_01530	JEONG-1266_Chro_02406
yiiD	putative acetyltransferase	EC4115_Chrom_04985	JEONG-1266_Chro_04461
cyaA	adenylate cyclase	EC4115_Chrom_04904	JEONG-1266_Chro_04542
dcyD	D-cysteine desulfhydrase monomer	EC4115_Chrom_02521	JEONG-1266_Chro_01476
hycB	hydrogenase 3, Fe-S subunit	EC4115_Chrom_03733	JEONG-1266_Chro_00325
group_2677	hypothetical protein	EC4115_Chrom_04815	JEONG-1266_Chro_04631
yhbV	putative protease	EC4115_Chrom_04187	JEONG-1266_Chro_05260
ulaR	UlaR DNA-binding transcriptional repressor	EC4115_Chrom_05325	JEONG-1266_Chro_04122
ftsL	essential cell division protein FtsL	EC4115_Chrom_00084	JEONG-1266_Chro_03846
group_2680	hypothetical protein	EC4115_Chrom_02420	JEONG-1266_Chro_01575
yhhX	putative oxidoreductase with NAD(P)-binding Rossmann-fold domain protein	EC4115_Chrom_04446	JEONG-1266_Chro_05001
purE	N5-carboxyaminoimidazole ribonucleotide mutase	EC4115_Chrom_00578	JEONG-1266_Chro_03355
tyrP	tyrosine:H+ symporter TyrP	EC4115_Chrom_02477	JEONG-1266_Chro_01518
frwB	PTS permease - unknown specificity	EC4115_Chrom_05058	JEONG-1266_Chro_04389
group_2685	hypothetical protein	EC4115_Chrom_04613	JEONG-1266_Chro_04834
group_2686	hypothetical protein	EC4115_Chrom_00297	JEONG-1266_Chro_03635
mreD	longitudinal peptidoglycan synthesis/chromosome segregation-directing complex	EC4115_Chrom_04270	JEONG-1266_Chro_05177
yhjK	putative diguanylate cyclase	EC4115_Chrom_04571	JEONG-1266_Chro_04876
flgM	anti-sigma factor for FliA (sigma 28)	EC4115_Chrom_01347	JEONG-1266_Chro_02589
group_269	hypothetical protein	EC4115_Chrom_01524	JEONG-1266_Chro_02412
fimA_3	major type 1 subunit fimbrin (pilin)	EC4115_Chrom_05424	JEONG-1266_Chro_04023
ykgG	putative transporter	EC4115_Chrom_00341	JEONG-1266_Chro_03591
fecD_2	ferric dicitrate ABC transporter - membrane subunit	EC4115_Chrom_04062	JEONG-1266_Chro_05385
group_2693	hypothetical protein	EC4115_Chrom_05443	JEONG-1266_Chro_04004
group_2694	hypothetical protein	EC4115_Chrom_04612	JEONG-1266_Chro_04835
flgE	flagellar hook protein FlgE	EC4115_Chrom_01352	JEONG-1266_Chro_02584
group_2696	hypothetical protein	EC4115_Chrom_03029	JEONG-1266_Chro_01028
rpsK	30S ribosomal subunit protein S11	EC4115_Chrom_04318	JEONG-1266_Chro_05129
hcaF	3-phenylpropionate dioxygenase, beta subunit	EC4115_Chrom_03549	JEONG-1266_Chro_00509
yibH	putative membrane protein	EC4115_Chrom_04640	JEONG-1266_Chro_04807
ybiW_2	putative pyruvate formate lyase	EC4115_Chrom_00906	JEONG-1266_Chro_03027
yddW	putative lipoprotein	EC4115_Chrom_01959	JEONG-1266_Chro_02037
groS	GroES, chaperone binds to Hsp60 in pres. Mg-ATP, suppressing its ATPase activity	EC4115_Chrom_05276	JEONG-1266_Chro_04171
truA	tRNA pseudouridine synthase I	EC4115_Chrom_03243	JEONG-1266_Chro_00815
group_2702	hypothetical protein	EC4115_Chrom_01681	JEONG-1266_Chro_02256
yqjF	putative quinol oxidase subunit	EC4115_Chrom_04130	JEONG-1266_Chro_05317
envR	EnvR DNA-binding transcriptional repressor	EC4115_Chrom_04284	JEONG-1266_Chro_05163
group_2705	hypothetical protein	EC4115_Chrom_01754	JEONG-1266_Chro_02242
group_2706	hypothetical protein	EC4115_Chrom_01475	JEONG-1266_Chro_02461
rutD	putative aminoacrylate hydrolase	EC4115_Chrom_01166	JEONG-1266_Chro_02770
allB_2	allantoinase monomer	EC4115_Chrom_00567	JEONG-1266_Chro_03366
emrB	EmrAB-TolC multidrug efflux transport system - membrane subunit	EC4115_Chrom_03694	JEONG-1266_Chro_00364
ybiB	putative transferase/phosphorylase	EC4115_Chrom_00883	JEONG-1266_Chro_03050
glpG	intramembrane serine protease GlpG	EC4115_Chrom_04425	JEONG-1266_Chro_05022
fhuB	iron (III) hydroxamate ABC transporter - membrane subunit	EC4115_Chrom_00152	JEONG-1266_Chro_03778
norV	flavorubredoxin	EC4115_Chrom_03719	JEONG-1266_Chro_00339
lolB	outer membrane lipoprotein, localization of lipoproteins in the outer membrane	EC4115_Chrom_01575	JEONG-1266_Chro_02361
malT	MalT transcriptional activator	EC4115_Chrom_04418	JEONG-1266_Chro_05029
aldB	acetaldehyde dehydrogenase	EC4115_Chrom_04631	JEONG-1266_Chro_04816
tusC	sulfur transfer protein complex, TusC subunit	EC4115_Chrom_04351	JEONG-1266_Chro_05096
rfaH	RfaH transcriptional antiterminator	EC4115_Chrom_04939	JEONG-1266_Chro_04507
djlC_2	Hsc56, co-chaperone of Hsc62	EC4115_Chrom_00687	JEONG-1266_Chro_03246
hspQ	heat shock protein, hemimethylated DNA-binding protein	EC4115_Chrom_01057	JEONG-1266_Chro_02876
yegT	YegT MFS transporter	EC4115_Chrom_02885	JEONG-1266_Chro_01114
fliI_1	flagellum-specific ATP synthase FliI	EC4115_Chrom_02541	JEONG-1266_Chro_01456
group_2721	hypothetical protein	EC4115_Chrom_02926	JEONG-1266_Chro_01073
hyaD	protein involved in processing of HyaA and HyaB proteins	EC4115_Chrom_01134	JEONG-1266_Chro_02802
uraA	uracil:H+ symporter	EC4115_Chrom_03502	JEONG-1266_Chro_00556
mntP	manganese export protein	EC4115_Chrom_02392	JEONG-1266_Chro_01603
ydgC	hypothetical protein	EC4115_Chrom_02169	JEONG-1266_Chro_01827
group_2726	hypothetical protein	EC4115_Chrom_00762	JEONG-1266_Chro_03171
group_2727	hypothetical protein	EC4115_Chrom_02486	JEONG-1266_Chro_01509
group_2728	tRNA-Thr(cgt)	EC4115_Chrom_00270	JEONG-1266_Chro_03660
dxr	1-deoxy-D-xylulose 5-phosphate reductoisomerase	EC4115_Chrom_00170	JEONG-1266_Chro_03760
ydaW_7	Rac prophage; predicted DNA-binding protein	EC4115_Chrom_02620	JEONG-1266_Chro_01376
cbtA_1	CP4-44 prophage; toxin of the CbtA-CbeA toxin-antitoxin system	EC4115_Chrom_01305	JEONG-1266_Chro_02631
kbaZ	tagatose-1,6-bisphosphate aldolase 1	EC4115_Chrom_04156	JEONG-1266_Chro_05291
yodC	putative protein	EC4115_Chrom_02556	JEONG-1266_Chro_01441
mhpB	3-(2,3-dihydroxyphenyl)propionate dioxygenase monomer	EC4115_Chrom_00395	JEONG-1266_Chro_03537
group_2734	hypothetical protein	EC4115_Chrom_04300	JEONG-1266_Chro_05147
dacC	penicillin-binding protein 6	EC4115_Chrom_00926	JEONG-1266_Chro_03007
yegE_1	putative diguanylate cyclase	EC4115_Chrom_02817	JEONG-1266_Chro_01182
fepA	ferric enterobactin / colicin B / colicin D outer membrane porin FepA	EC4115_Chrom_00619	JEONG-1266_Chro_03314
ydfD_2	Qin prophage; predicted protein	EC4115_Chrom_01626	JEONG-1266_Chro_02310
sfsB	Nlp transcriptional regulator	EC4115_Chrom_04216	JEONG-1266_Chro_05231
wrbA	WrbA monomer	EC4115_Chrom_01161	JEONG-1266_Chro_02775
upp	uracil phosphoribosyltransferase	EC4115_Chrom_03503	JEONG-1266_Chro_00555
group_2741	hypothetical protein	EC4115_Chrom_02677	JEONG-1266_Chro_01320
sfmH_1	putative fimbrial-like adhesin protein	EC4115_Chrom_00588	JEONG-1266_Chro_03345
group_2743	hypothetical protein	EC4115_Chrom_02358	JEONG-1266_Chro_01638
yqeK	putative protein	EC4115_Chrom_03866	JEONG-1266_Chro_00192
envZ_7	EnvZ sensory histidine kinase	EC4115_Chrom_04404	JEONG-1266_Chro_05043
hyfR_4	HyfR DNA-binding transcriptional activator	EC4115_Chrom_05113	JEONG-1266_Chro_04334
aphA	acid phosphatase/phosphotransferase monomer	EC4115_Chrom_05185	JEONG-1266_Chro_04262
yebF	putative protein	EC4115_Chrom_02419	JEONG-1266_Chro_01576
group_2749	hypothetical protein	EC4115_Chrom_00504	JEONG-1266_Chro_03428
group_275	hypothetical protein	EC4115_Chrom_03320	JEONG-1266_Chro_00738
hemH	ferrochelatase	EC4115_Chrom_00522	JEONG-1266_Chro_03410
ybjL	putative transporter	EC4115_Chrom_00934	JEONG-1266_Chro_02999
hipA	Serine/threonine-protein kinase HipA	EC4115_Chrom_01976	JEONG-1266_Chro_02020
group_2753	hypothetical protein	EC4115_Chrom_05409	JEONG-1266_Chro_04038
group_2754	hypothetical protein	EC4115_Chrom_05046	JEONG-1266_Chro_04401
yjiL	putative ATPase, activator of (R)-hydroxyglutaryl-CoA dehdratase	EC4115_Chrom_05449	JEONG-1266_Chro_03998
yggT	putative inner membrane protein	EC4115_Chrom_03987	JEONG-1266_Chro_00071
nmpC	outer membrane porin protein; locus of qsr prophage	EC4115_Chrom_01938	JEONG-1266_Chro_02058
ibaG	putative DNA-binding transcriptional regulator	EC4115_Chrom_04218	JEONG-1266_Chro_05229
elfC_5	putative outer membrane usher protein	EC4115_Chrom_04826	JEONG-1266_Chro_04620
yphE	YphD/YphE/YphF ABC transporter	EC4115_Chrom_03558	JEONG-1266_Chro_00500
tyrB	tyrosine aminotransferase	EC4115_Chrom_05183	JEONG-1266_Chro_04264
ybdH	putative oxidoreductase	EC4115_Chrom_00636	JEONG-1266_Chro_03297
fimI_3	fimbrial protein	EC4115_Chrom_05425	JEONG-1266_Chro_04022
group_2763	hypothetical protein	EC4115_Chrom_01925	JEONG-1266_Chro_02071
group_2766	hypothetical protein	EC4115_Chrom_02737	JEONG-1266_Chro_01260
dsdX	D-serine transporter	EC4115_Chrom_03379	JEONG-1266_Chro_00679
prfC	peptide chain release factor RF3	EC4115_Chrom_05488	JEONG-1266_Chro_03959
ybbM	putative metal resistance protein	EC4115_Chrom_00549	JEONG-1266_Chro_03384
ydiO	putative acyl-CoA dehydrogenase	EC4115_Chrom_02262	JEONG-1266_Chro_01734
metA	homoserine O-succinyltransferase	EC4115_Chrom_05119	JEONG-1266_Chro_04328
lysP	lysine:H+ symporter	EC4115_Chrom_03084	JEONG-1266_Chro_00974
yshB	small predicted membrane protein	EC4115_Chrom_04963	JEONG-1266_Chro_04483
yebY	putative protein	EC4115_Chrom_02409	JEONG-1266_Chro_01586
mrcA	peptidoglycan synthetase; penicillin-binding protein 1A	EC4115_Chrom_04396	JEONG-1266_Chro_05051
yjbM	putative protein	EC4115_Chrom_05160	JEONG-1266_Chro_04287
group_2776	hypothetical protein	EC4115_Chrom_03298	JEONG-1266_Chro_00760
group_2777	hypothetical protein	EC4115_Chrom_05024	JEONG-1266_Chro_04423
group_2778	hypothetical protein	EC4115_Chrom_02845	JEONG-1266_Chro_01154
yadI_2	AgaX	EC4115_Chrom_04160	JEONG-1266_Chro_05287
sucD	succinyl-CoA synthetase, alpha subunit	EC4115_Chrom_00757	JEONG-1266_Chro_03176
yddK_3	putative protein	EC4115_Chrom_01937	JEONG-1266_Chro_02059
rusA_10	endodeoxyribonuclease RUS (Holliday junction resolvase)	EC4115_Chrom_03014	JEONG-1266_Chro_01043
dnaK	chaperone Hsp70; DNA biosynthesis; autoregulated heat shock proteins	EC4115_Chrom_00012	JEONG-1266_Chro_03918
paoB	aldehyde dehydrogenase, FAD-binding subunit	EC4115_Chrom_00313	JEONG-1266_Chro_03619
anmK	anhydro-N-acetylmuramic acid kinase	EC4115_Chrom_02206	JEONG-1266_Chro_01790
group_2785	hypothetical protein	EC4115_Chrom_04754	JEONG-1266_Chro_04693
sulA	SOS cell division inhibitor	EC4115_Chrom_01049	JEONG-1266_Chro_02884
putP	proline:Na+ symporter	EC4115_Chrom_01173	JEONG-1266_Chro_02763
group_2788	hypothetical protein	EC4115_Chrom_00543	JEONG-1266_Chro_03390
group_2789	hypothetical protein	EC4115_Chrom_01195	JEONG-1266_Chro_02741
proY	proline:H+ symporter - cryptic	EC4115_Chrom_00446	JEONG-1266_Chro_03486
copA	Cu+ efflux ATPase	EC4115_Chrom_00532	JEONG-1266_Chro_03401
nfrB	bacteriophage N4 receptor, inner membrane subunit	EC4115_Chrom_00595	JEONG-1266_Chro_03338
group_2792	hypothetical protein	EC4115_Chrom_01291	JEONG-1266_Chro_02645
nikE	nickel ABC transporter - ATP binding subunit	EC4115_Chrom_04506	JEONG-1266_Chro_04941
acnB	bifunctional aconitate hydratase 2 and 2-methylisocitrate dehydratase	EC4115_Chrom_00117	JEONG-1266_Chro_03813
kdsA	3-deoxy-D-manno-octulosonate 8-phosphate synthase	EC4115_Chrom_01581	JEONG-1266_Chro_02355
rlmJ	23S rRNA methyltransferase	EC4115_Chrom_04531	JEONG-1266_Chro_04916
cysM	cysteine synthase B	EC4115_Chrom_03433	JEONG-1266_Chro_00625
yahA	phosphodiesterase, c-di-GMP-specific	EC4115_Chrom_00355	JEONG-1266_Chro_03577
yfbT	sugar phosphatase	EC4115_Chrom_03218	JEONG-1266_Chro_00840
sspB	ClpXP protease specificity-enhancing factor	EC4115_Chrom_04250	JEONG-1266_Chro_05197
yceB	putative lipoprotein	EC4115_Chrom_01339	JEONG-1266_Chro_02597
yebB	putative protein	EC4115_Chrom_02435	JEONG-1266_Chro_01560
yfdE_1	putative CoA transferase, NAD(P)-binding	EC4115_Chrom_03385	JEONG-1266_Chro_00673
pck	phosphoenolpyruvate carboxykinase (ATP)	EC4115_Chrom_04403	JEONG-1266_Chro_05044
ispF	2-C-methyl-D-erythritol 2,4-cyclodiphosphate synthase monomer	EC4115_Chrom_03754	JEONG-1266_Chro_00304
ykgH	putative inner membrane protein	EC4115_Chrom_00342	JEONG-1266_Chro_03590
torD	chaperone protein for trimethylamine-N-oxide oxidoreductase I	EC4115_Chrom_01154	JEONG-1266_Chro_02782
ybbP	YbbA/YbbP ABC transporter	EC4115_Chrom_00554	JEONG-1266_Chro_03379
kgtP_1	alpha-ketoglutarate:H+ symporter	EC4115_Chrom_03598	JEONG-1266_Chro_00460
group_2809	hypothetical protein	EC4115_Chrom_03965	JEONG-1266_Chro_00093
puuR	DNA-binding transcriptional repressor	EC4115_Chrom_01803	JEONG-1266_Chro_02193
mnmC	fused 5-methylaminomethyl-2-thiouridine-forming methyltransferase and FAD-dependent demodification enzyme	EC4115_Chrom_03249	JEONG-1266_Chro_00809
yihX	alpha-D-glucose-1-phosphatase	EC4115_Chrom_04982	JEONG-1266_Chro_04464
arnT	4-amino-4-deoxy-L-arabinose (L-Ara4N) transferase	EC4115_Chrom_03185	JEONG-1266_Chro_00873
dcuD	YhcL DcuC transporter	EC4115_Chrom_04249	JEONG-1266_Chro_05198
moaE	molybdopterin synthase large subunit	EC4115_Chrom_00868	JEONG-1266_Chro_03065
group_2815	hypothetical protein	EC4115_Chrom_00951	JEONG-1266_Chro_02982
group_2816	hypothetical protein	EC4115_Chrom_04182	JEONG-1266_Chro_05265
group_2817	hypothetical protein	EC4115_Chrom_00530	JEONG-1266_Chro_03403
yhhS_2	putative transport protein YhhS	EC4115_Chrom_04479	JEONG-1266_Chro_04968
rihB	ribonucleoside hydrolase 2 (pyrimidine-specific)	EC4115_Chrom_03090	JEONG-1266_Chro_00968
tktA	transketolase I	EC4115_Chrom_03971	JEONG-1266_Chro_00087
citF	citrate lyase, citrate-ACP transferase alpha subunit	EC4115_Chrom_00652	JEONG-1266_Chro_03281
group_2821	hypothetical protein	EC4115_Chrom_01277	JEONG-1266_Chro_02659
rpsN	30S ribosomal subunit protein S14	EC4115_Chrom_04328	JEONG-1266_Chro_05119
group_2823	hypothetical protein	EC4115_Chrom_03880	JEONG-1266_Chro_00178
ygfT	fused predicted oxidoreductase, Fe-S subunit and nucleotide-binding subunit	EC4115_Chrom_03920	JEONG-1266_Chro_00138
dctR	putative DNA-binding transcriptional regulator	EC4115_Chrom_04539	JEONG-1266_Chro_04908
group_2826	hypothetical protein	EC4115_Chrom_01010	JEONG-1266_Chro_02923
yfhH	putative DNA-binding transcriptional regulator	EC4115_Chrom_03572	JEONG-1266_Chro_00486
queG	epoxyqueuosine reductase	EC4115_Chrom_05300	JEONG-1266_Chro_04147
waaA	KDO transferase	EC4115_Chrom_04676	JEONG-1266_Chro_04771
group_283	tRNA-Arg(tcg)	EC4115_Chrom_02716	JEONG-1266_Chro_01281
group_2830	hypothetical protein	EC4115_Chrom_00821	JEONG-1266_Chro_03112
group_2831	hypothetical protein	EC4115_Chrom_01693	JEONG-1266_Chro_02244
ydfG_1	3-hydroxy acid dehydrogenase monomer	EC4115_Chrom_00306	JEONG-1266_Chro_03626
dppC	dipeptide ABC transporter - putative membrane subunit	EC4115_Chrom_04586	JEONG-1266_Chro_04861
nhaA	sodium:H+ antiporter NhaA	EC4115_Chrom_00015	JEONG-1266_Chro_03915
group_2835	hypothetical protein	EC4115_Chrom_03252	JEONG-1266_Chro_00806
yacH	putative membrane protein	EC4115_Chrom_00116	JEONG-1266_Chro_03814
ycgM_2	putative isomerase/hydrolase	EC4115_Chrom_03065	JEONG-1266_Chro_00993
rhsD_4	RhsD protein in rhs element	EC4115_Chrom_00555	JEONG-1266_Chro_03378
group_2839	hypothetical protein	EC4115_Chrom_01064	JEONG-1266_Chro_02869
cbrA	colicin M resistance protein	EC4115_Chrom_04792	JEONG-1266_Chro_04654
ypdC	putative ARAC-type regulatory protein	EC4115_Chrom_03397	JEONG-1266_Chro_00661
group_2841	hypothetical protein	EC4115_Chrom_02355	JEONG-1266_Chro_01641
yahL	putative protein	EC4115_Chrom_00372	JEONG-1266_Chro_03560
group_2843	hypothetical protein	EC4115_Chrom_02437	JEONG-1266_Chro_01558
yohK	putative seritonin transporter	EC4115_Chrom_03070	JEONG-1266_Chro_00988
ycbX	protein involved in base analog detoxification	EC4115_Chrom_01038	JEONG-1266_Chro_02895
group_2846	hypothetical protein	EC4115_Chrom_00347	JEONG-1266_Chro_03585
metE	cobalamin-independent homocysteine transmethylase	EC4115_Chrom_04928	JEONG-1266_Chro_04518
group_2848	hypothetical protein	EC4115_Chrom_00838	JEONG-1266_Chro_03095
ansP	L-asparagine transporter	EC4115_Chrom_01915	JEONG-1266_Chro_02081
sdhC	succinate dehydrogenase membrane protein	EC4115_Chrom_00750	JEONG-1266_Chro_03183
yqcE	YqcE MFS transporter	EC4115_Chrom_03785	JEONG-1266_Chro_00273
yahI	putative carbamate kinase-like protein	EC4115_Chrom_00364	JEONG-1266_Chro_03568
group_2852	hypothetical protein	EC4115_Chrom_03329	JEONG-1266_Chro_00729
modC	molybdate ABC transporter - ATP binding subunit	EC4115_Chrom_00802	JEONG-1266_Chro_03131
group_2854	hypothetical protein	EC4115_Chrom_05399	JEONG-1266_Chro_04048
artM	arginine ABC transporter - membrane subunit	EC4115_Chrom_00952	JEONG-1266_Chro_02981
ydfE_4	Qin prophage; predicted protein	EC4115_Chrom_02629	JEONG-1266_Chro_01367
mreC	longitudinal peptidoglycan synthesis/chromosome segregation-directing complex	EC4115_Chrom_04271	JEONG-1266_Chro_05176
thyA	thymidylate synthase	EC4115_Chrom_03841	JEONG-1266_Chro_00217
ybiO	mechanosensitive channel YbiO monomer	EC4115_Chrom_00891	JEONG-1266_Chro_03042
group_286	hypothetical protein	EC4115_Chrom_03353	JEONG-1266_Chro_00705
group_2860	hypothetical protein	EC4115_Chrom_01096	JEONG-1266_Chro_02838
ccmB	protoheme IX ABC transporter - membrane subunit CcmB	EC4115_Chrom_03127	JEONG-1266_Chro_00931
asd	aspartate semialdehyde dehydrogenase	EC4115_Chrom_04436	JEONG-1266_Chro_05011
guaC	GMP reductase	EC4115_Chrom_00104	JEONG-1266_Chro_03826
folE	GTP cyclohydrolase I monomer	EC4115_Chrom_03081	JEONG-1266_Chro_00977
group_2865	hypothetical protein	EC4115_Chrom_00017	JEONG-1266_Chro_03913
ydjL	putative oxidoreductase, Zn-dependent and NAD(P)-binding	EC4115_Chrom_02347	JEONG-1266_Chro_01649
tatB	TatABCE protein export complex	EC4115_Chrom_04936	JEONG-1266_Chro_04510
group_2868	hypothetical protein	EC4115_Chrom_02484	JEONG-1266_Chro_01511
sseB_1	overproduction causes enhanced serine sensitivity	EC4115_Chrom_03532	JEONG-1266_Chro_00526
ulaA_2	L-ascorbate PTS permease - UlaA subunit	EC4115_Chrom_05327	JEONG-1266_Chro_04120
group_2870	hypothetical protein	EC4115_Chrom_03069	JEONG-1266_Chro_00989
phnI	PhnI subunit of methylphosphonate degradation complex	EC4115_Chrom_05232	JEONG-1266_Chro_04215
rcnR	RcnR DNA-binding transcriptional repressor	EC4115_Chrom_02895	JEONG-1266_Chro_01104
moaD	Molybdopterin synthase sulfur carrier subunit	EC4115_Chrom_00867	JEONG-1266_Chro_03066
alr	alanine racemase 1, PLP-binding, biosynthetic	EC4115_Chrom_05182	JEONG-1266_Chro_04265
dacA	D-alanyl-D-alanine carboxypeptidase, fraction A; penicillin-binding protein 5	EC4115_Chrom_00668	JEONG-1266_Chro_03265
abgB	p-aminobenzoyl-glutamate hydrolase subunit B	EC4115_Chrom_01845	JEONG-1266_Chro_02151
group_2877	hypothetical protein	EC4115_Chrom_03037	JEONG-1266_Chro_01020
yhjE	YhjE MFS transporter	EC4115_Chrom_04565	JEONG-1266_Chro_04882
fhuA_1	ferrichrome / phage / antibiotic outer membrane porin FhuA	EC4115_Chrom_00149	JEONG-1266_Chro_03781
yqfG	small predicted membrane protein	EC4115_Chrom_03922	JEONG-1266_Chro_00136
group_2880	hypothetical protein	EC4115_Chrom_01763	JEONG-1266_Chro_02233
yodD	stress-induced protein	EC4115_Chrom_02553	JEONG-1266_Chro_01444
group_2882	hypothetical protein	EC4115_Chrom_03874	JEONG-1266_Chro_00184
group_2883	hypothetical protein	EC4115_Chrom_01977	JEONG-1266_Chro_02019
sufB	SufB component of SufBCD Fe-S cluster scaffold complex	EC4115_Chrom_02250	JEONG-1266_Chro_01746
yhhW	pirin-like protein	EC4115_Chrom_04445	JEONG-1266_Chro_05002
cas2	putative endoribonuclease	EC4115_Chrom_03762	JEONG-1266_Chro_00296
[truncated: 3,489 more rows]

## Sheet: Table_S2-2 JEONG-1266vs.SS17
Table S2-2. Comparison of chromosomal CDSs beween JEONG-1266 and SS17.
Gene	Annotation	JEONG-1266_Chromosome	SS17_Chromosome
group_1	hypothetical protein	JEONG-1266_Chro_01419	SS17_Chro_01119
group_100	hypothetical protein	JEONG-1266_Chro_01952	SS17_Chro_02036
gltL	glutamate / aspartate ABC transporter - ATP binding subunit	JEONG-1266_Chro_03243	SS17_Chro_00688
menC	o-succinylbenzoate synthase	JEONG-1266_Chro_00868	SS17_Chro_03122
mscM	mechanosensitive channel of miniconductance McsM monomer	JEONG-1266_Chro_04154	SS17_Chro_05217
uidB	glucuronide:H+ symporter	JEONG-1266_Chro_01817	SS17_Chro_02170
ampE	putative inner membrane protein	JEONG-1266_Chro_03820	SS17_Chro_00110
cpsG_1	phosphomannomutase	JEONG-1266_Chro_01221	SS17_Chro_02765
nirD	nitrite reductase, small subunit	JEONG-1266_Chro_05073	SS17_Chro_04302
fhuD_1	iron (III) hydroxamate ABC transporter - periplasmic binding protein	JEONG-1266_Chro_03779	SS17_Chro_00151
hofC	protein transport protein HofC	JEONG-1266_Chro_03825	SS17_Chro_00105
murR	MurR-MurNAc-6-P	JEONG-1266_Chro_00619	SS17_Chro_03368
recE_2	exonuclease VIII, ds DNA exonuclease, 5' --> 3' specific	JEONG-1266_Chro_01925	SS17_Chro_02063
invF	Invasion protein InvF	JEONG-1266_Chro_00164	SS17_Chro_03823
bioF	8-amino-7-oxononanoate synthase monomer	JEONG-1266_Chro_03074	SS17_Chro_00860
group_1012	hypothetical protein	JEONG-1266_Chro_00037	SS17_Chro_03948
group_1013	hypothetical protein	JEONG-1266_Chro_01885	SS17_Chro_02102
ydcR_1	fused predicted DNA-binding transcriptional regulator and predicted amino transferase	JEONG-1266_Chro_02095	SS17_Chro_01893
malX	maltose / glucose PTS permease - MalX subunit	JEONG-1266_Chro_01811	SS17_Chro_02175
ydgI	ArcD APC transporter	JEONG-1266_Chro_01829	SS17_Chro_02158
group_1017	hypothetical protein	JEONG-1266_Chro_04046	SS17_Chro_05325
ehaG	Autotransporter adhesin EhaG	JEONG-1266_Chro_04799	SS17_Chro_04573
lysR	LysR DNA-binding transcriptional dual regulator	JEONG-1266_Chro_00204	SS17_Chro_03783
intQ_1	Qin prophage; predicted defective integrase	JEONG-1266_Chro_01924	SS17_Chro_02064
group_1020	hypothetical protein	JEONG-1266_Chro_01011	SS17_Chro_02978
rdoA	serine/threonine protein kinase	JEONG-1266_Chro_04492	SS17_Chro_04879
bioD	dethiobiotin synthetase monomer	JEONG-1266_Chro_03072	SS17_Chro_00862
lipB	lipoyl(octanoyl) transferase	JEONG-1266_Chro_03267	SS17_Chro_00663
group_1024	hypothetical protein	JEONG-1266_Chro_00316	SS17_Chro_03672
ygcW_1	putative deoxygluconate dehydrogenase	JEONG-1266_Chro_02748	SS17_Chro_01183
group_1026	hypothetical protein	JEONG-1266_Chro_03741	SS17_Chro_00189
phr	deoxyribodipyrimidine photolyase (photoreactivation)	JEONG-1266_Chro_03197	SS17_Chro_00736
clcA	chloride:H+ antiporter ClcA	JEONG-1266_Chro_03776	SS17_Chro_00154
cas1	multifunctional nuclease	JEONG-1266_Chro_00295	SS17_Chro_03693
group_103	hypothetical protein	JEONG-1266_Chro_01906	SS17_Chro_02081
ydcU	YdcS/YdcT/YdcV/YdcU ABC transporter	JEONG-1266_Chro_02092	SS17_Chro_01896
ydcI_2	putative transcriptional regulator LysR-type	JEONG-1266_Chro_00990	SS17_Chro_03000
eutK	putative structural protein, ethanolamine utilization microcompartment	JEONG-1266_Chro_00608	SS17_Chro_03379
group_1033	hypothetical protein	JEONG-1266_Chro_00735	SS17_Chro_03253
fliP_2	flagellar biosynthesis protein FliP	JEONG-1266_Chro_00173	SS17_Chro_03814
phnL	PhnL subunit of methylphosphonate degradation complex	JEONG-1266_Chro_04218	SS17_Chro_05153
caiE	putative acyl transferase	JEONG-1266_Chro_03894	SS17_Chro_00036
uidR_1	UidR DNA-binding transcriptional repressor	JEONG-1266_Chro_02207	SS17_Chro_01782
malZ	maltodextrin glucosidase	JEONG-1266_Chro_03485	SS17_Chro_00445
aidB	isovaleryl-CoA dehydrogenase and DNA-binding transcriptional repressor	JEONG-1266_Chro_04126	SS17_Chro_05246
yeaN	putative amino acid/amine MFS transporter	JEONG-1266_Chro_01635	SS17_Chro_02351
ygaQ_2	hypothetical protein	JEONG-1266_Chro_00393	SS17_Chro_03595
group_1041	hypothetical protein	JEONG-1266_Chro_04932	SS17_Chro_04442
xanP	xanthine:H+ symporter XanP	JEONG-1266_Chro_04749	SS17_Chro_04623
hycE	hydrogenase 3, large subunit	JEONG-1266_Chro_00328	SS17_Chro_03660
vgrG1_3	Actin cross-linking toxin VgrG1	JEONG-1266_Chro_02078	SS17_Chro_01910
citE	citrate lyase, citryl-ACP lyase beta subunit	JEONG-1266_Chro_03280	SS17_Chro_00650
ysaB	putative protein	JEONG-1266_Chro_04837	SS17_Chro_04535
yhaC	putative protein	JEONG-1266_Chro_05300	SS17_Chro_04075
fliD	flagellar cap protein FliD; filament capping protein; enables filament assembly	JEONG-1266_Chro_01471	SS17_Chro_02515
group_1049	hypothetical protein	JEONG-1266_Chro_03698	SS17_Chro_00232
group_105	hypothetical protein	JEONG-1266_Chro_01634	SS17_Chro_02352
flgB	flagellar basal-body rod protein FlgB	JEONG-1266_Chro_02587	SS17_Chro_01343
ycbL	putative metal-binding enzyme	JEONG-1266_Chro_02916	SS17_Chro_01018
group_1052	hypothetical protein	JEONG-1266_Chro_00732	SS17_Chro_03256
mokC_4	regulatory peptide whose translation enables hokC (gef) expression	JEONG-1266_Chro_01941	SS17_Chro_02047
fabA	3-hydroxydecanoyl-[acp] dehydrase	JEONG-1266_Chro_02888	SS17_Chro_01045
group_1055	hypothetical protein	JEONG-1266_Chro_02467	SS17_Chro_01464
ubiX_1	3-octaprenyl-4-hydroxybenzoate decarboxylase together with UbiG	JEONG-1266_Chro_00822	SS17_Chro_03168
rseC	SoxR and Sigma-E factor regulatory protein RseC	JEONG-1266_Chro_00477	SS17_Chro_03511
recQ_1	ATP-dependent DNA helicase	JEONG-1266_Chro_05007	SS17_Chro_04368
rdgC	nucleoid-associated protein RdgC	JEONG-1266_Chro_03494	SS17_Chro_00436
insI-2_1	transposase of IS30	JEONG-1266_Chro_01487	SS17_Chro_02497
ndh	NADH:ubiquinone oxidoreductase II	JEONG-1266_Chro_02552	SS17_Chro_01378
trxB	thioredoxin reductase monomer	JEONG-1266_Chro_02953	SS17_Chro_00981
iscU	scaffold protein for iron-sulfur cluster assembly	JEONG-1266_Chro_00519	SS17_Chro_03469
miaB	isopentenyl-adenosine A37 tRNA methylthiolase MiaB	JEONG-1266_Chro_03235	SS17_Chro_00696
ugpC	glycerol-3-phosphate / glycerol-2-phosphate ABC transporter - putative ATP binding subunit	JEONG-1266_Chro_04994	SS17_Chro_04381
argC	N-acetylglutamylphosphate reductase	JEONG-1266_Chro_04381	SS17_Chro_04991
entB	EntB monomer	JEONG-1266_Chro_03302	SS17_Chro_00628
creD	putative inner membrane protein	JEONG-1266_Chro_03932	SS17_Chro_05438
talB	transaldolase B	JEONG-1266_Chro_03923	SS17_Chro_00007
group_1069	tRNA-Pro(ggg)	JEONG-1266_Chro_00940	SS17_Chro_03050
group_107	hypothetical protein	JEONG-1266_Chro_02813	SS17_Chro_02569
rbn	RNase BN	JEONG-1266_Chro_00861	SS17_Chro_03129
pstS	phosphate ABC transporter - periplasmic binding protein	JEONG-1266_Chro_04623	SS17_Chro_04748
mnaT	L-amino acid N-acyltransferase	JEONG-1266_Chro_02086	SS17_Chro_01902
gfcB	putative outer membrane lipoprotein	JEONG-1266_Chro_02791	SS17_Chro_01140
group_1074	hypothetical protein	JEONG-1266_Chro_03981	SS17_Chro_05389
nupG	nucleoside:H+ symporter NupG	JEONG-1266_Chro_00059	SS17_Chro_03928
group_1076	hypothetical protein	JEONG-1266_Chro_05271	SS17_Chro_04104
ubiE	bifunctional 2-octaprenyl-6-methoxy-1,4-benzoquinone methylase and S-adenosylmethionine:2-DMK methyltransferase	JEONG-1266_Chro_04514	SS17_Chro_04857
yjgR	putative ATPase	JEONG-1266_Chro_04052	SS17_Chro_05319
yigZ	putative elongation factor	JEONG-1266_Chro_04501	SS17_Chro_04870
xerC_1	Tyrosine recombinase XerC	JEONG-1266_Chro_01365	SS17_Chro_02618
group_1080	hypothetical protein	JEONG-1266_Chro_00653	SS17_Chro_03334
ebgA	evolved beta-D-galactosidase, alpha subunit; cryptic gene	JEONG-1266_Chro_05342	SS17_Chro_04032
group_1082	hypothetical protein	JEONG-1266_Chro_04702	SS17_Chro_04670
yfgG	putative protein	JEONG-1266_Chro_00548	SS17_Chro_03440
group_1084	hypothetical protein	JEONG-1266_Chro_00219	SS17_Chro_03768
hscC	Hsc62, Hsp70 family chaperone, binds to RpoD and inhibits transcription	JEONG-1266_Chro_03245	SS17_Chro_00686
manY_1	mannose PTS permease - ManY subunit	JEONG-1266_Chro_01607	SS17_Chro_02378
rusA_7	endodeoxyribonuclease RUS (Holliday junction resolvase)	JEONG-1266_Chro_01879	SS17_Chro_02108
yqjD	inner membrane protein associated with the ribosome	JEONG-1266_Chro_05320	SS17_Chro_04054
ureB	Urease subunit beta	JEONG-1266_Chro_02701	SS17_Chro_01230
group_109	hypothetical protein	JEONG-1266_Chro_01253	SS17_Chro_02731
group_1090	hypothetical protein	JEONG-1266_Chro_02707	SS17_Chro_01224
gmhB	D,D-heptose 1,7-bisphosphate phosphatase	JEONG-1266_Chro_03731	SS17_Chro_00199
fimC_2	periplasmic chaperone, required for type 1 fimbriae	JEONG-1266_Chro_04852	SS17_Chro_04520
eutE	putative aldehyde dehydrogenase, ethanolamine utilization protein	JEONG-1266_Chro_00600	SS17_Chro_03387
gatC_2	galactitol PTS permease - GatC subunit	JEONG-1266_Chro_04936	SS17_Chro_04438
group_1095	hypothetical protein	JEONG-1266_Chro_00768	SS17_Chro_03220
emrA	EmrAB-TolC multidrug efflux transport system - membrane fusion protein	JEONG-1266_Chro_00365	SS17_Chro_03623
ydcN_1	putative DNA-binding transcriptional regulator	JEONG-1266_Chro_02393	SS17_Chro_01538
fliI_2	flagellum-specific ATP synthase FliI	JEONG-1266_Chro_00168	SS17_Chro_03819
group_1099	hypothetical protein	JEONG-1266_Chro_01359	SS17_Chro_02624
tfaD_1	DLP12 prophage; predicted tail fiber assembly protein	JEONG-1266_Chro_02827	SS17_Chro_01105
mdtA	MdtABC-TolC multidrug efflux transport system - putative membrane fusion protein	JEONG-1266_Chro_01175	SS17_Chro_02812
moaA	molybdopterin biosynthesis protein A	JEONG-1266_Chro_03069	SS17_Chro_00865
priC	primosomal replication protein N''	JEONG-1266_Chro_03418	SS17_Chro_00512
ycjY_3	putative hydrolase	JEONG-1266_Chro_02162	SS17_Chro_01827
puuB	gamma-glutamylputrescine oxidase	JEONG-1266_Chro_02191	SS17_Chro_01798
group_1104	hypothetical protein	JEONG-1266_Chro_00045	SS17_Chro_03942
ynbA	YnbA	JEONG-1266_Chro_02128	SS17_Chro_01861
group_1106	hypothetical protein	JEONG-1266_Chro_04990	SS17_Chro_04385
gyrA	DNA gyrase, subunit A	JEONG-1266_Chro_00905	SS17_Chro_03085
sapD	peptide ABC transporter SapABCDF - ATP binding subunit	JEONG-1266_Chro_02201	SS17_Chro_01788
hokD_1	Qin prophage; small toxic polypeptide	JEONG-1266_Chro_02851	SS17_Chro_01081
pinE_2	e14 prophage; site-specific DNA recombinase	JEONG-1266_Chro_01160	SS17_Chro_02827
casA	Cascade subunit A	JEONG-1266_Chro_00290	SS17_Chro_03698
fadD	fatty acyl-CoA synthetase	JEONG-1266_Chro_01621	SS17_Chro_02365
yhbS	putative acyltransferase with acyl-CoA N-acyltransferase domain protein	JEONG-1266_Chro_05263	SS17_Chro_04112
dmsB_1	dimethyl sulfoxide reductase, chain B	JEONG-1266_Chro_02946	SS17_Chro_00988
arsR	ArsR-antimonite	JEONG-1266_Chro_04913	SS17_Chro_04460
bcsQ_1	putative cellulose biosynthesis protein	JEONG-1266_Chro_04871	SS17_Chro_04502
group_1118	hypothetical protein	JEONG-1266_Chro_02082	SS17_Chro_01906
group_1119	hypothetical protein	JEONG-1266_Chro_01082	SS17_Chro_02907
group_112	hypothetical protein	JEONG-1266_Chro_01136	SS17_Chro_02853
tomB	protein that modulates Hha toxicity	JEONG-1266_Chro_03424	SS17_Chro_00506
ydaT_3	Rac prophage; predicted protein	JEONG-1266_Chro_01933	SS17_Chro_02055
ghrB	glyoxylate reductase / glyoxylate reductase B / 2-ketoaldonate reductase	JEONG-1266_Chro_04844	SS17_Chro_04528
ydcS	YdcS/YdcT/YdcV/YdcU ABC transporter	JEONG-1266_Chro_02094	SS17_Chro_01894
fucR	FucR transcriptional activator	JEONG-1266_Chro_00239	SS17_Chro_03748
group_1125	hypothetical protein	JEONG-1266_Chro_04706	SS17_Chro_04666
yddA	YddA complex	JEONG-1266_Chro_02032	SS17_Chro_01955
ulaB_2	L-ascorbate PTS permease - UlaB subunit	JEONG-1266_Chro_04119	SS17_Chro_05253
sapC	peptide ABC transporter SapABCDF - membrane subunit	JEONG-1266_Chro_02200	SS17_Chro_01789
nadA	quinolinate synthase	JEONG-1266_Chro_03146	SS17_Chro_00787
rrrQ_7	Qin prophage; predicted lysozyme	JEONG-1266_Chro_01053	SS17_Chro_01420
rsmD	16S rRNA m2G966 methyltransferase	JEONG-1266_Chro_04976	SS17_Chro_04399
racR	Rac prophage; predicted DNA-binding transcriptional regulator	JEONG-1266_Chro_02533	SS17_Chro_01397
group_1132	hypothetical protein	JEONG-1266_Chro_03336	SS17_Chro_00594
menF	isochorismate synthase 2	JEONG-1266_Chro_00864	SS17_Chro_03126
ycjN_2	YcjN/YcjO/YcjP ABC transporter	JEONG-1266_Chro_02180	SS17_Chro_01809
group_1135	hypothetical protein	JEONG-1266_Chro_01937	SS17_Chro_02051
yihF	putative GTP-binding protein	JEONG-1266_Chro_04490	SS17_Chro_04881
group_1137	hypothetical protein	JEONG-1266_Chro_03983	SS17_Chro_05387
higB	translation-dependent mRNA interferase, toxin of the HigB-HigA toxin-antitoxin system	JEONG-1266_Chro_05335	SS17_Chro_04039
norR	NorR DNA-binding transcriptional dual regulator	JEONG-1266_Chro_00340	SS17_Chro_03648
mdtQ	putative channel/filament protein	JEONG-1266_Chro_00997	SS17_Chro_02993
mpaA	murein peptide amidase A	JEONG-1266_Chro_02164	SS17_Chro_01825
group_1141	hypothetical protein	JEONG-1266_Chro_01244	SS17_Chro_02742
dinI_5	DNA damage-inducible protein I	JEONG-1266_Chro_00429	SS17_Chro_03559
group_1143	hypothetical protein	JEONG-1266_Chro_00070	SS17_Chro_03917
ycjP	YcjN/YcjO/YcjP ABC transporter	JEONG-1266_Chro_02178	SS17_Chro_01811
yhjB	putative DNA-binding response regulator in two-component regulatory system	JEONG-1266_Chro_04885	SS17_Chro_04488
group_1146	hypothetical protein	JEONG-1266_Chro_02336	SS17_Chro_01595
group_1147	hypothetical protein	JEONG-1266_Chro_04931	SS17_Chro_04443
yfdY	putative inner membrane protein	JEONG-1266_Chro_00666	SS17_Chro_03321
ilvE	branched-chain amino-acid aminotransferase	JEONG-1266_Chro_04580	SS17_Chro_04791
yfaQ_1	putative protein	JEONG-1266_Chro_00910	SS17_Chro_03080
soxR	SoxR DNA-binding transcriptional dual regulator	JEONG-1266_Chro_04254	SS17_Chro_05117
chbR	ChbR DNA-binding transcriptional dual regulator	JEONG-1266_Chro_01694	SS17_Chro_02292
dmsC	dimethyl sulfoxide reductase, chain C	JEONG-1266_Chro_02945	SS17_Chro_00989
hyaC	hydrogenase 1, b-type cytochrome subunit	JEONG-1266_Chro_02803	SS17_Chro_01128
mlaB	phospholipid ABC transporter	JEONG-1266_Chro_05228	SS17_Chro_04147
rsxE	integral membrane protein of SoxR-reducing complex	JEONG-1266_Chro_01799	SS17_Chro_02187
group_1156	hypothetical protein	JEONG-1266_Chro_01425	SS17_Chro_02561
group_1157	hypothetical protein	JEONG-1266_Chro_03942	SS17_Chro_05428
rimO	ribosomal protein S12 D88 methylthiotransferase	JEONG-1266_Chro_03011	SS17_Chro_00923
caiF	CaiF-L-carnitine DNA-binding Transcriptional Activator	JEONG-1266_Chro_03895	SS17_Chro_00035
yfaA	putative protein	JEONG-1266_Chro_00906	SS17_Chro_03084
group_1160	hypothetical protein	JEONG-1266_Chro_00779	SS17_Chro_03209
sfmF	putative fimbrial-like adhesin protein	JEONG-1266_Chro_03344	SS17_Chro_00586
orn	oligoribonuclease monomer	JEONG-1266_Chro_04151	SS17_Chro_05220
group_1163	hypothetical protein	JEONG-1266_Chro_01148	SS17_Chro_02841
nuoJ	NADH:ubiquinone oxidoreductase, membrane subunit J	JEONG-1266_Chro_00854	SS17_Chro_03136
group_1165	hypothetical protein	JEONG-1266_Chro_03707	SS17_Chro_00223
group_1166	hypothetical protein	JEONG-1266_Chro_02853	SS17_Chro_01079
group_1167	hypothetical protein	JEONG-1266_Chro_02470	SS17_Chro_01461
yqfA	putative oxidoreductase, inner membrane subunit	JEONG-1266_Chro_00125	SS17_Chro_03862
mnmA	tRNA-specific 2-thiouridylase	JEONG-1266_Chro_02451	SS17_Chro_01481
group_117	hypothetical protein	JEONG-1266_Chro_00704	SS17_Chro_03283
ydhC	putative transport protein YdhC	JEONG-1266_Chro_01769	SS17_Chro_02217
ynaJ	putative inner membrane protein	JEONG-1266_Chro_02156	SS17_Chro_01833
group_1172	hypothetical protein	JEONG-1266_Chro_04193	SS17_Chro_05178
yfcO	putative protein	JEONG-1266_Chro_00801	SS17_Chro_03189
yhaB	putative protein	JEONG-1266_Chro_05301	SS17_Chro_04074
nhoA_1	N-hydroxyarylamine O-acetyltransferase	JEONG-1266_Chro_02069	SS17_Chro_01919
yahB_2	putative DNA-binding transcriptional regulator LYSR-type	JEONG-1266_Chro_03575	SS17_Chro_00357
group_1177	hypothetical protein	JEONG-1266_Chro_04574	SS17_Chro_04797
murI	glutamate racemase	JEONG-1266_Chro_04370	SS17_Chro_05002
yjgZ	KpLE2 phage-like element; predicted protein	JEONG-1266_Chro_02691	SS17_Chro_01240
lacY_2	lactose / melibiose:H+ symporter LacY	JEONG-1266_Chro_00683	SS17_Chro_03304
dnaT_2	primosome	JEONG-1266_Chro_01934	SS17_Chro_02054
bcp	thiol peroxidase	JEONG-1266_Chro_00573	SS17_Chro_03414
ecpB	hypothetical protein	JEONG-1266_Chro_03613	SS17_Chro_00319
sdsR	SdsRQP multidrug efflux transport system - predicted membrane fusion protein	JEONG-1266_Chro_04234	SS17_Chro_05137
group_1184	hypothetical protein	JEONG-1266_Chro_01147	SS17_Chro_02842
group_1185	hypothetical protein	JEONG-1266_Chro_00759	SS17_Chro_03229
eptA_2	putative metal-dependent hydrolase	JEONG-1266_Chro_04200	SS17_Chro_05171
tpiA	triose phosphate isomerase monomer	JEONG-1266_Chro_04425	SS17_Chro_04947
wzc	tyrosine kinase involved in colanic acid biosynthesis	JEONG-1266_Chro_01191	SS17_Chro_02795
group_1189	hypothetical protein	JEONG-1266_Chro_02120	SS17_Chro_01869
group_119	hypothetical protein	JEONG-1266_Chro_00414	SS17_Chro_03574
group_1190	hypothetical protein	JEONG-1266_Chro_00594	SS17_Chro_03393
yfdV	YfdV AEC Transporter	JEONG-1266_Chro_00671	SS17_Chro_03316
mpl	UDP-N-acetylmuramate:L-alanyl-gamma-D-glutamyl-meso-diaminopimelate ligase	JEONG-1266_Chro_04079	SS17_Chro_05292
hemG	protoporphyrinogen oxidase	JEONG-1266_Chro_04499	SS17_Chro_04872
group_1194	hypothetical protein	JEONG-1266_Chro_01499	SS17_Chro_02485
yibI	putative inner membrane protein	JEONG-1266_Chro_04806	SS17_Chro_04566
panF	pantothenate:Na+ symporter	JEONG-1266_Chro_05169	SS17_Chro_04206
ydfH	putative DNA-binding transcriptional regulator	JEONG-1266_Chro_01984	SS17_Chro_02003
mokB	regulatory peptide whose translation enables hokB expression	JEONG-1266_Chro_02113	SS17_Chro_01876
prpB	2-methylisocitrate lyase	JEONG-1266_Chro_03555	SS17_Chro_00377
tfaD_5	DLP12 prophage; predicted tail fiber assembly protein	JEONG-1266_Chro_01403	SS17_Chro_02580
rcsD	Phosphotransferase RcsD	JEONG-1266_Chro_00914	SS17_Chro_03076
group_1201	hypothetical protein	JEONG-1266_Chro_00176	SS17_Chro_03811
gutQ	D-arabinose 5-phosphate isomerase	JEONG-1266_Chro_00341	SS17_Chro_03647
nudF	ADP- sugar pyrophosphatase	JEONG-1266_Chro_05378	SS17_Chro_03996
group_1204	hypothetical protein	JEONG-1266_Chro_01272	SS17_Chro_02712
dppA	dipeptide ABC transporter - periplasmic binding protein	JEONG-1266_Chro_04859	SS17_Chro_04513
tsgA	YhfC MFS transporter	JEONG-1266_Chro_05075	SS17_Chro_04300
ydfU_6	Qin prophage; predicted protein	JEONG-1266_Chro_01878	SS17_Chro_02109
group_1208	hypothetical protein	JEONG-1266_Chro_01071	SS17_Chro_02918
yaaA	protein that reduces intracellular iron levels under peroxide stress	JEONG-1266_Chro_03925	SS17_Chro_00005
alaS	alanyl-tRNA synthetase	JEONG-1266_Chro_00353	SS17_Chro_03635
group_1210	hypothetical protein	JEONG-1266_Chro_02444	SS17_Chro_01488
rhsD_3	RhsD protein in rhs element	JEONG-1266_Chro_03688	SS17_Chro_00242
yqgA	putative transport protein	JEONG-1266_Chro_00057	SS17_Chro_03930
sdaA	L-serine deaminase I	JEONG-1266_Chro_01612	SS17_Chro_02374
ynjC	YnjC/YnjD ABC transporter	JEONG-1266_Chro_01674	SS17_Chro_02312
rzpD_4	DLP12 prophage; predicted murein endopeptidase	JEONG-1266_Chro_02431	SS17_Chro_01500
nrfD	formate dependent nitrate reductase - NrfD subunit	JEONG-1266_Chro_04244	SS17_Chro_05127
group_1217	hypothetical protein	JEONG-1266_Chro_04748	SS17_Chro_04624
ygiV	YgiV DNA-binding transcriptional repressor	JEONG-1266_Chro_00003	SS17_Chro_03980
ppdD	prepilin peptidase dependent protein	JEONG-1266_Chro_03823	SS17_Chro_00107
prfB	peptide chain release factor RF2	JEONG-1266_Chro_00133	SS17_Chro_03854
group_1220	hypothetical protein	JEONG-1266_Chro_03118	SS17_Chro_00815
yqhD	NADP-dependent dehydrogenase	JEONG-1266_Chro_00013	SS17_Chro_03971
yegU	putative hydrolase	JEONG-1266_Chro_01113	SS17_Chro_02876
group_1223	tRNA-Thr(ggt)	JEONG-1266_Chro_04361	SS17_Chro_05011
group_1224	hypothetical protein	JEONG-1266_Chro_04282	SS17_Chro_05089
nhaR	NhaR transcriptional activator	JEONG-1266_Chro_03914	SS17_Chro_00016
nhaB	sodium:H+ antiporter	JEONG-1266_Chro_02376	SS17_Chro_01555
helD	DNA helicase IV	JEONG-1266_Chro_02880	SS17_Chro_01053
yniA	putative phosphotransferase/kinase	JEONG-1266_Chro_01704	SS17_Chro_02282
yihI	GAP-like protein that activates GTPase activity of Der	JEONG-1266_Chro_04485	SS17_Chro_04886
toxB	Toxin B	JEONG-1266_Chro_00042	SS17_Chro_03945
arfB	peptidyl-tRNA hydrolase, ribosome rescue factor	JEONG-1266_Chro_03740	SS17_Chro_00190
hofN	protein involved in utilization of DNA as a carbon source	JEONG-1266_Chro_05053	SS17_Chro_04322
fklB	FKBP-type peptidyl-prolyl cis-trans isomerase (rotamase)	JEONG-1266_Chro_04105	SS17_Chro_05267
group_1233	hypothetical protein	JEONG-1266_Chro_04273	SS17_Chro_05098
uvrD	DNA-dependent ATPase I and helicase II	JEONG-1266_Chro_04535	SS17_Chro_04836
atpG	ATP synthase F1 complex - gamma subunit	JEONG-1266_Chro_04613	SS17_Chro_04758
yeeO	YeeO MATE transporter	JEONG-1266_Chro_01354	SS17_Chro_02629
rbsA_3	ribose ABC transporter - putative ATP binding subunit	JEONG-1266_Chro_04225	SS17_Chro_05146
rpe	ribulose-5-phosphate 3-epimerase	JEONG-1266_Chro_05061	SS17_Chro_04314
group_1239	hypothetical protein	JEONG-1266_Chro_03391	SS17_Chro_00539
agaI_1	putative galactosamine-6-phosphate isomerase	JEONG-1266_Chro_05280	SS17_Chro_04095
lptB	LptABCFG ABC transporter	JEONG-1266_Chro_05218	SS17_Chro_04157
yegS	lipid kinase	JEONG-1266_Chro_01123	SS17_Chro_02866
fucK_1	L-fuculokinase	JEONG-1266_Chro_00241	SS17_Chro_03746
yojO	hypothetical protein	JEONG-1266_Chro_00922	SS17_Chro_03068
ydiS	putative flavoprotein	JEONG-1266_Chro_01729	SS17_Chro_02257
trpR	TrpR-Tryptophan DNA-binding transcriptional repressor	JEONG-1266_Chro_03939	SS17_Chro_05431
fadH_1	2,4-dienoyl-CoA reductase	JEONG-1266_Chro_03604	SS17_Chro_00328
gshA	gamma-glutamate-cysteine ligase	JEONG-1266_Chro_00362	SS17_Chro_03626
sfmD	putative outer membrane export usher protein	JEONG-1266_Chro_03346	SS17_Chro_00584
prfA_1	peptide chain release factor RF1	JEONG-1266_Chro_03668	SS17_Chro_00262
yraI_1	putative pilin chaperone	JEONG-1266_Chro_05277	SS17_Chro_04098
xisE	e14 prophage; predicted excisionase	JEONG-1266_Chro_02446	SS17_Chro_01486
wzzB	regulator of length of O-antigen component of lipopolysaccharide chains	JEONG-1266_Chro_01225	SS17_Chro_02761
pyrI	aspartate carbamoyltransferase, PyrI subunit	JEONG-1266_Chro_04068	SS17_Chro_05303
hcaD	3-phenylpropionate dioxygenase, predicted ferredoxin reductase subunit	JEONG-1266_Chro_00506	SS17_Chro_03482
nfo	endonuclease IV	JEONG-1266_Chro_00971	SS17_Chro_03019
tufB	elongation factor Tu	JEONG-1266_Chro_04360	SS17_Chro_05012
hyfB	hydrogenase 4, component B	JEONG-1266_Chro_00571	SS17_Chro_03417
pbpG	penicillin-binding protein 7	JEONG-1266_Chro_01001	SS17_Chro_02989
group_1258	hypothetical protein	JEONG-1266_Chro_03414	SS17_Chro_00516
dnaG	DNA primase	JEONG-1266_Chro_05352	SS17_Chro_04022
dusB	tRNA-dihydrouridine synthase B	JEONG-1266_Chro_05167	SS17_Chro_04208
yaaI	putative protein	JEONG-1266_Chro_03919	SS17_Chro_00011
ygcG_2	putative protein	JEONG-1266_Chro_00268	SS17_Chro_03719
group_1262	hypothetical protein	JEONG-1266_Chro_03703	SS17_Chro_00227
mutS	MutHLS complex, methyl-directed mismatch repair	JEONG-1266_Chro_00315	SS17_Chro_03673
thiL	thiamin monophosphate kinase	JEONG-1266_Chro_03468	SS17_Chro_00462
casC	Cascade subunit C	JEONG-1266_Chro_00292	SS17_Chro_03696
group_1266	hypothetical protein	JEONG-1266_Chro_01977	SS17_Chro_02010
group_1267	hypothetical protein	JEONG-1266_Chro_03013	SS17_Chro_00921
group_1268	hypothetical protein	JEONG-1266_Chro_02075	SS17_Chro_01913
group_1269	hypothetical protein	JEONG-1266_Chro_01732	SS17_Chro_02254
aroK	shikimate kinase I	JEONG-1266_Chro_05057	SS17_Chro_04318
acpT	holo-[acyl carrier protein] synthase 2	JEONG-1266_Chro_04946	SS17_Chro_04428
fis	Fis DNA-binding transcriptional dual regulator	JEONG-1266_Chro_05166	SS17_Chro_04209
rlmB	23S rRNA 2'-O-ribose methyltransferase monomer	JEONG-1266_Chro_04133	SS17_Chro_05239
group_1273	tRNA-Tyr(gta)	JEONG-1266_Chro_04363	SS17_Chro_05009
group_1274	hypothetical protein	JEONG-1266_Chro_03117	SS17_Chro_00816
group_1275	hypothetical protein	JEONG-1266_Chro_02411	SS17_Chro_01520
yjcB	putative inner membrane protein	JEONG-1266_Chro_04257	SS17_Chro_05114
map	methionine aminopeptidase	JEONG-1266_Chro_03765	SS17_Chro_00165
gpp	guanosine-5'-triphosphate, 3'-diphosphate pyrophosphatase	JEONG-1266_Chro_04572	SS17_Chro_04799
speB	agmatinase	JEONG-1266_Chro_00085	SS17_Chro_03902
nfi	endonuclease V (deoxyinosine 3'-endonuclease)	JEONG-1266_Chro_04341	SS17_Chro_05031
ynfC	YnfC lipoprotein	JEONG-1266_Chro_01849	SS17_Chro_02138
recC	RecBCD	JEONG-1266_Chro_00222	SS17_Chro_03765
parD1	Antitoxin ParD1	JEONG-1266_Chro_03477	SS17_Chro_00453
citD	citrate lyase, acyl carrier gamma subunit	JEONG-1266_Chro_03279	SS17_Chro_00651
cmtA	mannitol PTS permease (cryptic) - CmtA subunit	JEONG-1266_Chro_00089	SS17_Chro_03898
yiaY	putative Fe-containing alcohol dehydrogenase	JEONG-1266_Chro_04814	SS17_Chro_04558
trmH	tRNA (Gm18) 2'-O-methyltransferase	JEONG-1266_Chro_04753	SS17_Chro_04619
cyoA	cytochrome bo terminal oxidase subunit II	JEONG-1266_Chro_03452	SS17_Chro_00478
group_1288	hypothetical protein	JEONG-1266_Chro_03475	SS17_Chro_00455
msrC	free methionine-(R)-sulfoxide reductase	JEONG-1266_Chro_01593	SS17_Chro_02392
group_129	hypothetical protein	JEONG-1266_Chro_04223	SS17_Chro_05148
ygaZ	L-valine efflux transporter - YgaZ subunit	JEONG-1266_Chro_00368	SS17_Chro_03620
ybgE	putative lipoprotein	JEONG-1266_Chro_03160	SS17_Chro_00773
rffM	UDP-N-acetyl-D-mannosaminuronic acid transferase	JEONG-1266_Chro_04556	SS17_Chro_04815
kefG	protein required for KefB activity	JEONG-1266_Chro_05088	SS17_Chro_04287
group_1294	hypothetical protein	JEONG-1266_Chro_04049	SS17_Chro_05322
xdhC	xanthine dehydrogenase, Fe-S subunit	JEONG-1266_Chro_00156	SS17_Chro_03831
ydiF	fused predicted acetyl-CoA:acetoacetyl-CoA transferase: alpha subunit/beta subunit	JEONG-1266_Chro_01735	SS17_Chro_02251
yicR	hypothetical protein	JEONG-1266_Chro_04766	SS17_Chro_04606
cpsB_1	mannose-1-phosphate guanylyltransferase	JEONG-1266_Chro_01220	SS17_Chro_02766
envZ_6	EnvZ sensory histidine kinase	JEONG-1266_Chro_05209	SS17_Chro_04166
ydfX_1	Qin prophage; predicted protein	JEONG-1266_Chro_02302	SS17_Chro_01629
fxsA	inner membrane protein; overproduction inhibits F exclusion of bacteriophage T7	JEONG-1266_Chro_04173	SS17_Chro_05198
wcaB_1	putative colanic acid biosynthesis acyl transferase	JEONG-1266_Chro_01495	SS17_Chro_02489
soxS	SoxS DNA-binding transcriptional dual regulator	JEONG-1266_Chro_04255	SS17_Chro_05116
sodC_1	superoxide dismutase precursor (Cu-Zn)	JEONG-1266_Chro_01418	SS17_Chro_01118
hisA	N-(5'-phospho-L-ribosyl-formimino)-5-amino-1-(5'-phosphoribosyl)-4-imidazolecarboxamide isomerase	JEONG-1266_Chro_01228	SS17_Chro_02758
stfR_4	putative membrane protein	JEONG-1266_Chro_02258	SS17_Chro_01673
menB	1,4-dihydroxy-2-naphthoyl-CoA synthase	JEONG-1266_Chro_00867	SS17_Chro_03123
cbtA_2	CP4-44 prophage; toxin of the CbtA-CbeA toxin-antitoxin system	JEONG-1266_Chro_01328	SS17_Chro_02655
yjiQ	putative transposase	JEONG-1266_Chro_03993	SS17_Chro_05378
group_1308	hypothetical protein	JEONG-1266_Chro_01401	SS17_Chro_02582
yhhM	putative receptor	JEONG-1266_Chro_04974	SS17_Chro_04401
ytfR_3	galactofuranose / galactopyranose ABC transporter - putative ATP binding subunit	JEONG-1266_Chro_04083	SS17_Chro_05288
coaE	dephospho-CoA kinase	JEONG-1266_Chro_03827	SS17_Chro_00103
trpB	tryptophan synthase, beta subunit	JEONG-1266_Chro_02238	SS17_Chro_01751
ydeI	stress response protein	JEONG-1266_Chro_01988	SS17_Chro_01999
group_1313	hypothetical protein	JEONG-1266_Chro_02646	SS17_Chro_01284
ygiN	quinol monooxygenase monomer	JEONG-1266_Chro_05389	SS17_Chro_03985
mdoG	periplasmic glucan (MDO) biosynthesis protein	JEONG-1266_Chro_02611	SS17_Chro_01319
nuoL	NADH:ubiquinone oxidoreductase, membrane subunit L	JEONG-1266_Chro_00856	SS17_Chro_03134
bioB	biotin synthase monomer	JEONG-1266_Chro_03075	SS17_Chro_00859
epmB	lysine 2,3-aminomutase	JEONG-1266_Chro_04167	SS17_Chro_05204
group_1319	hypothetical protein	JEONG-1266_Chro_01507	SS17_Chro_02477
yjgL	putative protein	JEONG-1266_Chro_04062	SS17_Chro_05309
nfsB	dihydropteridine reductase monomer	JEONG-1266_Chro_03321	SS17_Chro_00609
fumA_2	fumarase A monomer	JEONG-1266_Chro_01822	SS17_Chro_02165
hypE	Hydrogenase isoenzymes formation protein HypE	JEONG-1266_Chro_00319	SS17_Chro_03669
ghrA	glyoxylate reductase / hydroxypyruvate reductase	JEONG-1266_Chro_02626	SS17_Chro_01304
nupC	nucleoside:H+ symporter NupC	JEONG-1266_Chro_00651	SS17_Chro_03336
group_1325	tRNA-Trp(cca)	JEONG-1266_Chro_04587	SS17_Chro_04784
yggP_1	putative dehydrogenase	JEONG-1266_Chro_00090	SS17_Chro_03897
ispE	4-diphosphocytidyl-2-C-methylerythritol kinase	JEONG-1266_Chro_02362	SS17_Chro_01569
cmtB	mannitol PTS permease (cryptic) - CmtB subunit	JEONG-1266_Chro_00088	SS17_Chro_03899
group_1329	tRNA-Leu(tag)	JEONG-1266_Chro_03228	SS17_Chro_00703
insG	hypothetical protein	JEONG-1266_Chro_04029	SS17_Chro_05342
narI	nitrate reductase A, gamma subunit	JEONG-1266_Chro_02340	SS17_Chro_01591
rhlB	degradosome	JEONG-1266_Chro_04571	SS17_Chro_04800
group_1332	hypothetical protein	JEONG-1266_Chro_02937	SS17_Chro_00997
group_1333	hypothetical protein	JEONG-1266_Chro_00711	SS17_Chro_03277
yfaV_1	putative transporter	JEONG-1266_Chro_00887	SS17_Chro_03103
yedW_9	putative DNA-binding response regulator in two-component system with YedV	JEONG-1266_Chro_00001	SS17_Chro_03982
fliM	flagellar motor switch protein FliM	JEONG-1266_Chro_01452	SS17_Chro_02534
glmM	phosphoglucosamine mutase	JEONG-1266_Chro_05243	SS17_Chro_04132
fimC_1	periplasmic chaperone, required for type 1 fimbriae	JEONG-1266_Chro_02022	SS17_Chro_01965
ydfB_1	Qin prophage; small protein	JEONG-1266_Chro_02863	SS17_Chro_01069
yeeJ_4	adhesin	JEONG-1266_Chro_04003	SS17_Chro_05368
tag	3-methyl-adenine DNA glycosylase I, constitutive	JEONG-1266_Chro_04848	SS17_Chro_04524
mgsA	methylglyoxal synthase	JEONG-1266_Chro_02879	SS17_Chro_01054
yhhI_1	putative transposase	JEONG-1266_Chro_03689	SS17_Chro_00241
ybcO_2	DLP12 prophage; predicted protein	JEONG-1266_Chro_01042	SS17_Chro_02947
sra	30S ribosomal subunit protein S22	JEONG-1266_Chro_02049	SS17_Chro_01939
group_1345	putative 9-O-acetyl-N-acetylneuraminate esterase	JEONG-1266_Chro_00749	SS17_Chro_03239
recX	inhibitor of RecA	JEONG-1266_Chro_00352	SS17_Chro_03636
group_1347	hypothetical protein	JEONG-1266_Chro_03912	SS17_Chro_00018
yncG	putative enzyme	JEONG-1266_Chro_02080	SS17_Chro_01908
group_1349	hypothetical protein	JEONG-1266_Chro_03080	SS17_Chro_00854
symE	toxin-like protein of the SOS response	JEONG-1266_Chro_03988	SS17_Chro_05382
rpoB	RNA polymerase, beta subunit	JEONG-1266_Chro_04353	SS17_Chro_05019
lptC	LptABCFG ABC transporter	JEONG-1266_Chro_05220	SS17_Chro_04155
npr_1	phosphocarrier protein HPr-like NPr, nitrogen related, exchanges phosphate with Enzyme I, Hpr	JEONG-1266_Chro_05213	SS17_Chro_04162
group_1353	hypothetical protein	JEONG-1266_Chro_00698	SS17_Chro_03289
obgE	GTPase involved in chromosome partitioning and ribosome assembly	JEONG-1266_Chro_05236	SS17_Chro_04139
yiaT	putative outer membrane protein	JEONG-1266_Chro_04820	SS17_Chro_04552
chaA	Na+ / K+:H+ antiporter ChaA	JEONG-1266_Chro_02352	SS17_Chro_01579
rnpA	RNase P protein component; processes tRNA, 4.5S RNA	JEONG-1266_Chro_04645	SS17_Chro_04726
glnB	Nitrogen regulatory protein P-II 1	JEONG-1266_Chro_00494	SS17_Chro_03494
yfiB	putative outer membrane lipoprotein	JEONG-1266_Chro_00446	SS17_Chro_03542
ydiN	putative inner membrane protein YdiN	JEONG-1266_Chro_01738	SS17_Chro_02248
group_1361	hypothetical protein	JEONG-1266_Chro_01515	SS17_Chro_02469
smc_1	Chromosome partition protein Smc	JEONG-1266_Chro_03389	SS17_Chro_00541
intQ_2	Qin prophage; predicted defective integrase	JEONG-1266_Chro_01010	SS17_Chro_02980
group_1364	hypothetical protein	JEONG-1266_Chro_04667	SS17_Chro_04704
intE_6	e14 prophage; predicted integrase	JEONG-1266_Chro_02254	SS17_Chro_01677
yphC_1	putative oxidoreductase, Zn-dependent and NAD(P)-binding	JEONG-1266_Chro_00503	SS17_Chro_03485
group_1367	hypothetical protein	JEONG-1266_Chro_02764	SS17_Chro_01167
ybjE	putative transporter	JEONG-1266_Chro_02967	SS17_Chro_00967
group_1369	hypothetical protein	JEONG-1266_Chro_03121	SS17_Chro_00812
group_1370	hypothetical protein	JEONG-1266_Chro_04529	SS17_Chro_04842
gss	fused glutathionylspermidine amidase / glutathionylspermidine synthetase	JEONG-1266_Chro_00033	SS17_Chro_03952
frr	ribosome recycling factor	JEONG-1266_Chro_03761	SS17_Chro_00169
group_1373	hypothetical protein	JEONG-1266_Chro_00043	SS17_Chro_03944
group_1374	hypothetical protein	JEONG-1266_Chro_04000	SS17_Chro_05371
group_1375	hypothetical protein	JEONG-1266_Chro_02704	SS17_Chro_01227
rihA	ribonucleoside hydrolase 1 (pyrimidine-specific)	JEONG-1266_Chro_03244	SS17_Chro_00687
group_1377	hypothetical protein	JEONG-1266_Chro_03669	SS17_Chro_00261
group_1378	hypothetical protein	JEONG-1266_Chro_03586	SS17_Chro_00346
yqeI_2	putative transcriptional regulator	JEONG-1266_Chro_00195	SS17_Chro_03792
group_1380	hypothetical protein	JEONG-1266_Chro_03417	SS17_Chro_00513
dnaJ	chaperone with DnaK; heat shock protein	JEONG-1266_Chro_03917	SS17_Chro_00013
group_1382	hypothetical protein	JEONG-1266_Chro_00410	SS17_Chro_03578
ydjE_1	YdjE MFS transporter	JEONG-1266_Chro_01659	SS17_Chro_02327
ypdI	YpdI colanic acid synthesis lipoprotein	JEONG-1266_Chro_00667	SS17_Chro_03320
yibT	putative protein	JEONG-1266_Chro_04802	SS17_Chro_04570
djlC_1	Hsc56, co-chaperone of Hsc62	JEONG-1266_Chro_03247	SS17_Chro_00684
iscA	iron-sulfur cluster assembly protein	JEONG-1266_Chro_00520	SS17_Chro_03468
glgB	1,4-alpha-glucan branching enzyme	JEONG-1266_Chro_05012	SS17_Chro_04363
prpR	PrpR DNA-binding transcriptional dual regulator	JEONG-1266_Chro_03556	SS17_Chro_00376
group_1390	hypothetical protein	JEONG-1266_Chro_02527	SS17_Chro_01403
group_1391	hypothetical protein	JEONG-1266_Chro_03639	SS17_Chro_00293
accB	Biotin carboxyl carrier protein of acetyl-CoA carboxylase	JEONG-1266_Chro_05172	SS17_Chro_04203
scpA	methylmalonyl-CoA mutase	JEONG-1266_Chro_00110	SS17_Chro_03877
ydfE_2	Qin prophage; predicted protein	JEONG-1266_Chro_02311	SS17_Chro_01620
group_1395	hypothetical protein	JEONG-1266_Chro_03294	SS17_Chro_00636
yciI	putative enzyme	JEONG-1266_Chro_02318	SS17_Chro_01613
group_1397	hypothetical protein	JEONG-1266_Chro_00377	SS17_Chro_03611
dkgA_3	methylglyoxal reductase [multifunctional]	JEONG-1266_Chro_00012	SS17_Chro_03972
ansA	asparaginase I	JEONG-1266_Chro_01661	SS17_Chro_02325
group_1400	hypothetical protein	JEONG-1266_Chro_00301	SS17_Chro_03687
group_1401	hypothetical protein	JEONG-1266_Chro_02881	SS17_Chro_01052
fabR	FabR DNA-binding transcriptional repressor	JEONG-1266_Chro_04374	SS17_Chro_04998
moeA	molybdenum::molybdopterin ligase	JEONG-1266_Chro_03022	SS17_Chro_00912
napG	ferredoxin-type protein	JEONG-1266_Chro_00926	SS17_Chro_03064
argP	ArgP transcriptional activator	JEONG-1266_Chro_00111	SS17_Chro_03876
group_1406	hypothetical protein	JEONG-1266_Chro_04686	SS17_Chro_04686
ydjE_2	YdjE MFS transporter	JEONG-1266_Chro_01656	SS17_Chro_02330
rsmA	16S rRNA,m62A1519 dimethyltransferase	JEONG-1266_Chro_03876	SS17_Chro_00053
zapB	cell division factor ZapB	JEONG-1266_Chro_04416	SS17_Chro_04956
ebgC	evolved beta-D-galactosidase, beta subunit; cryptic gene	JEONG-1266_Chro_05341	SS17_Chro_04033
preA	NADH-dependent dihydropyrimidine dehydrogenase subunit	JEONG-1266_Chro_00983	SS17_Chro_03007
yheV	putative protein	JEONG-1266_Chro_05090	SS17_Chro_04285
cheR	chemotaxis protein methyltransferase	JEONG-1266_Chro_01538	SS17_Chro_02446
group_1416	hypothetical protein	JEONG-1266_Chro_01366	SS17_Chro_02617
uspB	putative universal stress (ethanol tolerance) protein B	JEONG-1266_Chro_04921	SS17_Chro_04452
yfaE	2Fe-2S cluster-containing protein involved in diferric-tyrosyl radical cofactor maintenance	JEONG-1266_Chro_00900	SS17_Chro_03090
ygaC	putative protein	JEONG-1266_Chro_00380	SS17_Chro_03608
lptE	outer membrane lipopolysaccharide transport and assembly complex - LptE subunit	JEONG-1266_Chro_03256	SS17_Chro_00674
group_1423	hypothetical protein	JEONG-1266_Chro_02287	SS17_Chro_01644
ydiZ	putative protein	JEONG-1266_Chro_01705	SS17_Chro_02281
hflX	GTPase associated with the 50S subunit of the ribosome	JEONG-1266_Chro_04140	SS17_Chro_05231
rutC	putative aminoacrylate peracid reductase	JEONG-1266_Chro_02769	SS17_Chro_01162
pykA	pyruvate kinase II monomer	JEONG-1266_Chro_01568	SS17_Chro_02416
puuP	putrescine:H+ symporter PuuP	JEONG-1266_Chro_02196	SS17_Chro_01793
yahF	putative acyl-CoA synthetase with NAD(P)-binding domain and succinyl-CoA synthetase domain protein	JEONG-1266_Chro_03571	SS17_Chro_00361
phnH	PhnH subunit of methylphosphonate degradation complex	JEONG-1266_Chro_04214	SS17_Chro_05157
yciK	putative oxidoreductase	JEONG-1266_Chro_02229	SS17_Chro_01760
eutR	putative ARAC-type regulatory protein	JEONG-1266_Chro_00609	SS17_Chro_03378
clcB	chloride ion transporter ClcB	JEONG-1266_Chro_01842	SS17_Chro_02145
yeaM	putative DNA-binding transcriptional regulator	JEONG-1266_Chro_01636	SS17_Chro_02350
ynfH_2	oxidoreductase, predicted membrane anchor subunit	JEONG-1266_Chro_00532	SS17_Chro_03456
glxR	tartronate semialdehyde reductase 2	JEONG-1266_Chro_03369	SS17_Chro_00561
yebA	putative peptidase	JEONG-1266_Chro_01566	SS17_Chro_02418
nrfE	formate-dependent nitrite reductase; possible assembly function	JEONG-1266_Chro_04243	SS17_Chro_05128
tsaD	protein involved in threonylcarbamoyladenosine biosynthesis	JEONG-1266_Chro_05354	SS17_Chro_04020
prlF	PrlF antitoxin	JEONG-1266_Chro_05294	SS17_Chro_04081
mog	MogA	JEONG-1266_Chro_03922	SS17_Chro_00008
yfaX	putative DNA-binding transcriptional regulator	JEONG-1266_Chro_00882	SS17_Chro_03108
rfe	undecaprenyl-phosphate alpha-N-acetylglucosaminyl transferase	JEONG-1266_Chro_04567	SS17_Chro_04804
group_1444	hypothetical protein	JEONG-1266_Chro_00942	SS17_Chro_03048
mokC_3	regulatory peptide whose translation enables hokC (gef) expression	JEONG-1266_Chro_02297	SS17_Chro_01634
marA_1	MarA DNA-binding transcriptional dual regulator	JEONG-1266_Chro_03541	SS17_Chro_00391
purP	adenine:H+ symporter	JEONG-1266_Chro_04634	SS17_Chro_04737
ypdB_1	putative response regulator in two-component system with YpdA	JEONG-1266_Chro_01539	SS17_Chro_02445
dctA	C4 dicarboxylate / orotate:H+ symporter	JEONG-1266_Chro_04877	SS17_Chro_04496
argA	N-acetylglutamate synthase	JEONG-1266_Chro_00226	SS17_Chro_03761
ptsP	PTS system, enzyme I, transcriptional regulator (with NPR and NTR proteins)	JEONG-1266_Chro_00215	SS17_Chro_03772
amiB	N-acetylmuramoyl-L-alanine amidase 2	JEONG-1266_Chro_04144	SS17_Chro_05227
ftsK	essential cell division protein FtsK	JEONG-1266_Chro_02951	SS17_Chro_00983
fadE	acyl-CoA dehydrogenase	JEONG-1266_Chro_03682	SS17_Chro_00248
yieF	chromate reductase monomer	JEONG-1266_Chro_04635	SS17_Chro_04736
cysC	adenylylsulfate kinase	JEONG-1266_Chro_00300	SS17_Chro_03688
insF-1_2	IS3 element protein InsF	JEONG-1266_Chro_01498	SS17_Chro_02486
group_1458	hypothetical protein	JEONG-1266_Chro_04998	SS17_Chro_04377
parC	topoisomerase IV subunit A	JEONG-1266_Chro_00005	SS17_Chro_03978
ydfU_7	Qin prophage; predicted protein	JEONG-1266_Chro_01384	SS17_Chro_02599
wcaB_2	putative colanic acid biosynthesis acyl transferase	JEONG-1266_Chro_01193	SS17_Chro_02793
ydfA_4	Qin prophage; predicted protein	JEONG-1266_Chro_01930	SS17_Chro_02058
group_1463	hypothetical protein	JEONG-1266_Chro_00751	SS17_Chro_03237
intD_1	DLP12 prophage; predicted integrase	JEONG-1266_Chro_03659	SS17_Chro_00271
yfdX	putative protein	JEONG-1266_Chro_00668	SS17_Chro_03319
surA	peptidyl-prolyl cis-trans isomerase (PPIase)	JEONG-1266_Chro_03874	SS17_Chro_00055
ebgR	EbgR DNA-binding transcriptional repressor	JEONG-1266_Chro_05343	SS17_Chro_04031
fliY	periplasmic cystine-binding protein; member of extracellular bacterial solute-binding protein family III	JEONG-1266_Chro_01475	SS17_Chro_02511
ydhX	putative 4Fe-4S ferredoxin-type protein	JEONG-1266_Chro_01758	SS17_Chro_02228
metG	methionyl-tRNA synthetase	JEONG-1266_Chro_01095	SS17_Chro_02894
ybaK	Cys-tRNAPro and Cys-tRNACys deacylase	JEONG-1266_Chro_03404	SS17_Chro_00527
yhjY	putative lipase	JEONG-1266_Chro_04849	SS17_Chro_04523
puuD	gamma-glutamyl-gamma-aminobutyrate hydrolase	JEONG-1266_Chro_02194	SS17_Chro_01795
narZ	nitrate reductase Z, alpha subunit	JEONG-1266_Chro_02063	SS17_Chro_01925
pspB	stimulates PspC-mediated transcriptional activation of the psp operon; antitoxin of a PspC-PspB toxin-antitoxin pair	JEONG-1266_Chro_02187	SS17_Chro_01802
rsmH	16S rRNA methyltransferase	JEONG-1266_Chro_03847	SS17_Chro_00083
group_1477	hypothetical protein	JEONG-1266_Chro_01247	SS17_Chro_02739
recQ_3	ATP-dependent DNA helicase	JEONG-1266_Chro_04525	SS17_Chro_04846
ydcY	hypothetical protein	JEONG-1266_Chro_02088	SS17_Chro_01900
mdtI	spermidine efflux transporter - MdtI subunit	JEONG-1266_Chro_01835	SS17_Chro_02152
loiP	outer membrane metallopeptidase	JEONG-1266_Chro_00086	SS17_Chro_03901
phnO	putative acyltransferase with acyl-CoA N-acyltransferase domain protein	JEONG-1266_Chro_04221	SS17_Chro_05150
yhdU	putative membrane protein	JEONG-1266_Chro_05164	SS17_Chro_04211
group_1484	hypothetical protein	JEONG-1266_Chro_01139	SS17_Chro_02850
gntK	D-gluconate kinase, thermostable	JEONG-1266_Chro_05004	SS17_Chro_04371
yiaG	putative transcriptional regulator	JEONG-1266_Chro_04842	SS17_Chro_04530
yehM_1	putative protein	JEONG-1266_Chro_01086	SS17_Chro_02903
hcr	NADH oxidoreductase	JEONG-1266_Chro_02969	SS17_Chro_00965
hscB	Hsc20 co-chaperone that acts with Hsc66 in IscU iron-sulfur cluster assembly	JEONG-1266_Chro_00521	SS17_Chro_03467
yciC	putative inner membrane protein	JEONG-1266_Chro_02314	SS17_Chro_01617
yqiK	putative membrane protein	JEONG-1266_Chro_05367	SS17_Chro_04007
frlC	fructoselysine 3-epimerase	JEONG-1266_Chro_05067	SS17_Chro_04308
cadC	CadC DNA-binding transcriptional activator	JEONG-1266_Chro_04180	SS17_Chro_05191
metR	MetR-L-homocysteine	JEONG-1266_Chro_04519	SS17_Chro_04852
secD	Sec Translocation Complex	JEONG-1266_Chro_03479	SS17_Chro_00451
mtfA	Mlc titration factor	JEONG-1266_Chro_01363	SS17_Chro_02620
ybhP	putative DNase	JEONG-1266_Chro_03060	SS17_Chro_00874
kefF	regulator of KefC-mediated potassium transport and quinone oxidoreductase	JEONG-1266_Chro_03883	SS17_Chro_00047
yeeS_1	CP4-44 prophage; predicted DNA repair protein	JEONG-1266_Chro_02635	SS17_Chro_01295
thiE	thiamine phosphate synthase	JEONG-1266_Chro_04346	SS17_Chro_05026
metI	L-methionine / D-methionine ABC transporter - membrane subunit	JEONG-1266_Chro_03733	SS17_Chro_00197
yphC_2	putative oxidoreductase, Zn-dependent and NAD(P)-binding	JEONG-1266_Chro_00502	SS17_Chro_03486
rpsS	30S ribosomal subunit protein S19	JEONG-1266_Chro_05110	SS17_Chro_04265
ddpC	YddQ	JEONG-1266_Chro_02044	SS17_Chro_01944
glvC	PTS permease - unknown specificity	JEONG-1266_Chro_04661	SS17_Chro_04710
yfiM	putative protein	JEONG-1266_Chro_00461	SS17_Chro_03527
group_1508	hypothetical protein	JEONG-1266_Chro_01494	SS17_Chro_02490
ssb_2	ssDNA-binding protein	JEONG-1266_Chro_04258	SS17_Chro_05113
group_1510	hypothetical protein	JEONG-1266_Chro_05235	SS17_Chro_04140
group_1511	hypothetical protein	JEONG-1266_Chro_02462	SS17_Chro_01470
group_1512	hypothetical protein	JEONG-1266_Chro_01493	SS17_Chro_02491
asmA	putative assembly protein AsmA	JEONG-1266_Chro_01185	SS17_Chro_02801
cybC	cytochrome b562 (soluble)	JEONG-1266_Chro_04076	SS17_Chro_05295
yraQ	putative permease	JEONG-1266_Chro_05268	SS17_Chro_04107
yhjJ	putative zinc-dependent peptidase	JEONG-1266_Chro_04878	SS17_Chro_04495
group_1517	hypothetical protein	JEONG-1266_Chro_03583	SS17_Chro_00349
iraP	anti-adaptor protein for sS stabilization	JEONG-1266_Chro_03506	SS17_Chro_00424
hicA	toxin of the HicA-HicB toxin-antitoxin system	JEONG-1266_Chro_02097	SS17_Chro_01891
fruB_1	fructose PTS permease - FruB subunit	JEONG-1266_Chro_00961	SS17_Chro_03029
flhB_3	flagellar biosynthesis protein FlhB	JEONG-1266_Chro_04704	SS17_Chro_04668
spaO	Surface presentation of antigens protein SpaO	JEONG-1266_Chro_00172	SS17_Chro_03815
garK	glycerate kinase I	JEONG-1266_Chro_05299	SS17_Chro_04076
elfC_1	putative outer membrane usher protein	JEONG-1266_Chro_02744	SS17_Chro_01187
nadR	NadR DNA-binding transcriptional repressor and NMN adenylyltransferase	JEONG-1266_Chro_03943	SS17_Chro_05427
hinT	purine nucleoside phosphoramidase monomer	JEONG-1266_Chro_02558	SS17_Chro_01372
pgl	6-phosphogluconolactonase	JEONG-1266_Chro_03129	SS17_Chro_00804
gstB	glutathione S-transferase B	JEONG-1266_Chro_03008	SS17_Chro_00926
group_1529	hypothetical protein	JEONG-1266_Chro_01128	SS17_Chro_02861
gpmM	2,3-bisphosphoglycerate-independent phosphoglycerate mutase	JEONG-1266_Chro_04789	SS17_Chro_04583
trkH	K+ transporter TrkH	JEONG-1266_Chro_04500	SS17_Chro_04871
fadK	short chain acyl-CoA synthetase monomer	JEONG-1266_Chro_01727	SS17_Chro_02259
dmlR_2	DmlR DNA-binding transcriptional regulator	JEONG-1266_Chro_05358	SS17_Chro_04016
entH	proofreading thioesterase in enterobactin biosynthesis	JEONG-1266_Chro_03300	SS17_Chro_00630
hycD	hydrogenase 3, membrane subunit	JEONG-1266_Chro_00327	SS17_Chro_03661
yicI	alpha-xylosidase	JEONG-1266_Chro_04747	SS17_Chro_04625
hcaC	3-phenylpropionate dioxygenase, predicted ferredoxin subunit	JEONG-1266_Chro_00508	SS17_Chro_03480
group_1538	hypothetical protein	JEONG-1266_Chro_02257	SS17_Chro_01674
yeeW_2	CP4-44 prophage; predicted protein	JEONG-1266_Chro_01327	SS17_Chro_02656
group_1540	hypothetical protein	JEONG-1266_Chro_03102	SS17_Chro_00832
yciG	putative protein	JEONG-1266_Chro_02240	SS17_Chro_01749
rbsC_4	ribose ABC transporter - membrane subunit	JEONG-1266_Chro_04226	SS17_Chro_05145
ydeA	arabinose efflux transporter	JEONG-1266_Chro_01999	SS17_Chro_01988
rffG	dTDP-glucose 4,6-dehydratase 2	JEONG-1266_Chro_04563	SS17_Chro_04808
exuT	hexuronate transporter	JEONG-1266_Chro_05325	SS17_Chro_04049
frdD	fumarate reductase membrane protein	JEONG-1266_Chro_04160	SS17_Chro_05211
group_1547	hypothetical protein	JEONG-1266_Chro_03699	SS17_Chro_00231
envC	EnvC murein hydrolase	JEONG-1266_Chro_04788	SS17_Chro_04584
sanA	vancomycin sensitivity	JEONG-1266_Chro_00986	SS17_Chro_03004
group_1550	hypothetical protein	JEONG-1266_Chro_03858	SS17_Chro_00071
ydjJ	putative oxidoreductase, Zn-dependent and NAD(P)-binding	JEONG-1266_Chro_01651	SS17_Chro_02335
group_1552	hypothetical protein	JEONG-1266_Chro_04697	SS17_Chro_04675
hyfR_1	HyfR DNA-binding transcriptional activator	JEONG-1266_Chro_00562	SS17_Chro_03426
gudX_1	glucarate dehydratase-related protein	JEONG-1266_Chro_00257	SS17_Chro_03730
group_1555	hypothetical protein	JEONG-1266_Chro_04966	SS17_Chro_04409
ompN_1	outer membrane pore protein N, non-specific	JEONG-1266_Chro_02141	SS17_Chro_01848
ytjC	putative phosphoglycerate mutase 2	JEONG-1266_Chro_03937	SS17_Chro_05433
ybjG	undecaprenyl pyrophosphate phosphatase	JEONG-1266_Chro_03005	SS17_Chro_00929
atpD	ATP synthase F1 complex - beta subunit	JEONG-1266_Chro_04614	SS17_Chro_04757
rplL	50S ribosomal protein L7/L12	JEONG-1266_Chro_04354	SS17_Chro_05018
ypjB	putative protein	JEONG-1266_Chro_00396	SS17_Chro_03592
galU	UTP--glucose-1-phosphate uridylyltransferase	JEONG-1266_Chro_02333	SS17_Chro_01598
hcaR	HcaR transcriptional dual regulator	JEONG-1266_Chro_00511	SS17_Chro_03477
yjtD	putative rRNA methyltransferase	JEONG-1266_Chro_03930	SS17_Chro_05440
group_1565	hypothetical protein	JEONG-1266_Chro_04809	SS17_Chro_04563
rnb	ribonuclease II	JEONG-1266_Chro_02210	SS17_Chro_01779
yraI_2	putative pilin chaperone	JEONG-1266_Chro_04619	SS17_Chro_04752
visC	putative oxidoreductase, FAD/NAD(P)-binding domain	JEONG-1266_Chro_00119	SS17_Chro_03868
ygeP	putative protein	JEONG-1266_Chro_00162	SS17_Chro_03825
yceI	putative protein	JEONG-1266_Chro_02604	SS17_Chro_01326
group_1571	hypothetical protein	JEONG-1266_Chro_01338	SS17_Chro_02645
vsr	DNA mismatch endonuclease of the very short patch (VSP) mismatch repair pathway	JEONG-1266_Chro_01438	SS17_Chro_02548
ubiD_2	3-octaprenyl-4-hydroxybenzoate carboxy-lyase monomer	JEONG-1266_Chro_04506	SS17_Chro_04865
yadV_1	putative pilin chaperone similar to PapD	JEONG-1266_Chro_03791	SS17_Chro_00139
rplD	50S ribosomal subunit protein L4	JEONG-1266_Chro_05107	SS17_Chro_04268
group_1576	hypothetical protein	JEONG-1266_Chro_03540	SS17_Chro_00392
fryB	putative enzyme IIB component of PTS	JEONG-1266_Chro_00656	SS17_Chro_03331
group_1578	hypothetical protein	JEONG-1266_Chro_04705	SS17_Chro_04667
rspA	mannonate/altronate dehydratase	JEONG-1266_Chro_01853	SS17_Chro_02134
envZ_1	EnvZ sensory histidine kinase	JEONG-1266_Chro_03488	SS17_Chro_00442
lldR	LldR transcriptional repressor	JEONG-1266_Chro_04797	SS17_Chro_04575
nikR	NikR DNA-binding transcriptional repressor, Ni-binding	JEONG-1266_Chro_04940	SS17_Chro_04434
fliH	flagellar biosynthesis protein FliH	JEONG-1266_Chro_01457	SS17_Chro_02529
yghA	putative glutathionylspermidine synthase, with NAD(P)-binding Rossmann-fold domain	JEONG-1266_Chro_00019	SS17_Chro_03965
lrhA	LrhA DNA-binding transcriptional dual regulator	JEONG-1266_Chro_00844	SS17_Chro_03146
hcaB	2,3-dihydroxy-2,3-dihydrophenylpropionate dehydrogenase	JEONG-1266_Chro_00507	SS17_Chro_03481
yidP	putative DNA-binding transcriptional regulator	JEONG-1266_Chro_04660	SS17_Chro_04711
yehB_1	putative outer membrane usher protein	JEONG-1266_Chro_03911	SS17_Chro_00019
pyrF	orotidine-5'-phosphate decarboxylase	JEONG-1266_Chro_02217	SS17_Chro_01772
yedW_5	putative DNA-binding response regulator in two-component system with YedV	JEONG-1266_Chro_01826	SS17_Chro_02161
argK	GTPase that interacts with methylmalonyl-CoA mutase	JEONG-1266_Chro_00109	SS17_Chro_03878
mhpE	4-hydroxy-2-ketovalerate aldolase	JEONG-1266_Chro_03533	SS17_Chro_00399
araE	arabinose:H+ symporter	JEONG-1266_Chro_00202	SS17_Chro_03785
folD	bifunctional 5,10-methylene-tetrahydrofolate dehydrogenase/ 5,10-methylene-tetrahydrofolate cyclohydrolase	JEONG-1266_Chro_03349	SS17_Chro_00581
yidA	sugar phosphatase	JEONG-1266_Chro_04652	SS17_Chro_04719
group_1596	hypothetical protein	JEONG-1266_Chro_00708	SS17_Chro_03280
yedW_7	putative DNA-binding response regulator in two-component system with YedV	JEONG-1266_Chro_01431	SS17_Chro_02555
insJK	IS150 protein InsAB	JEONG-1266_Chro_02668	SS17_Chro_01262
folP	dihydropteroate synthase	JEONG-1266_Chro_05242	SS17_Chro_04133
amiA	N-acetylmuramoyl-L-alanine amidase 1	JEONG-1266_Chro_00611	SS17_Chro_03376
ybiR	putative transporter	JEONG-1266_Chro_03032	SS17_Chro_00903
gltB	glutamate synthase, large subunit	JEONG-1266_Chro_05207	SS17_Chro_04168
serC	phosphohydroxythreonine aminotransferase / 3-phosphoserine aminotransferase	JEONG-1266_Chro_02936	SS17_Chro_00998
group_1604	hypothetical protein	JEONG-1266_Chro_02965	SS17_Chro_00969
lsrR_1	LsrR DNA-binding transcriptional repressor	JEONG-1266_Chro_02016	SS17_Chro_01971
modA	molybdate ABC transporter - periplasmic binding protein	JEONG-1266_Chro_03133	SS17_Chro_00800
aqpZ	water channel AqpZ	JEONG-1266_Chro_02966	SS17_Chro_00968
sthA	pyridine nucleotide transhydrogenase	JEONG-1266_Chro_04377	SS17_Chro_04995
agaD_2	galactosamine PTS permease - cryptic	JEONG-1266_Chro_05281	SS17_Chro_04094
ysgA_2	putative hydrolase	JEONG-1266_Chro_04517	SS17_Chro_04854
group_1611	hypothetical protein	JEONG-1266_Chro_04460	SS17_Chro_04911
sodA	superoxide dismutase (Mn)	JEONG-1266_Chro_04435	SS17_Chro_04936
pncB	nicotinate phosphoribosyltransferase	JEONG-1266_Chro_02912	SS17_Chro_01022
serS	seryl-tRNA synthetase	JEONG-1266_Chro_02948	SS17_Chro_00986
yjiN	hypothetical protein	JEONG-1266_Chro_03996	SS17_Chro_05375
znuB	Zn2+ ABC transporter - membrane subunit	JEONG-1266_Chro_01563	SS17_Chro_02421
yeiP_1	putative dehydrogenase, NAD-dependent	JEONG-1266_Chro_00958	SS17_Chro_03032
ypdB_3	putative response regulator in two-component system with YpdA	JEONG-1266_Chro_00662	SS17_Chro_03325
group_1619	hypothetical protein	JEONG-1266_Chro_01334	SS17_Chro_02649
ynjD	YnjC/YnjD ABC transporter	JEONG-1266_Chro_01673	SS17_Chro_02313
nsrR	NsrR-nitric oxide	JEONG-1266_Chro_04135	SS17_Chro_05237
intB_2	KpLE2 phage-like element; predicted integrase	JEONG-1266_Chro_04041	SS17_Chro_05330
ddpX	D-Ala-D-Ala dipeptidase	JEONG-1266_Chro_02041	SS17_Chro_01947
yahK	putative oxidoreductase, Zn-dependent and NAD(P)-binding	JEONG-1266_Chro_03561	SS17_Chro_00371
yihS	mannose isomerase	JEONG-1266_Chro_04469	SS17_Chro_04902
xdhA	xanthine dehydrogenase subunit	JEONG-1266_Chro_00158	SS17_Chro_03829
purF	amidophosphoribosyl transferase	JEONG-1266_Chro_00821	SS17_Chro_03169
yciF_1	putative structural protein	JEONG-1266_Chro_02402	SS17_Chro_01529
yfcV	putative fimbrial-like adhesin protein	JEONG-1266_Chro_00793	SS17_Chro_03195
group_1630	hypothetical protein	JEONG-1266_Chro_02976	SS17_Chro_00958
rplE	50S ribosomal subunit protein L5	JEONG-1266_Chro_05118	SS17_Chro_04257
ybhK	putative transferase with NAD(P)-binding Rossmann-fold domain protein	JEONG-1266_Chro_03070	SS17_Chro_00864
group_1633	hypothetical protein	JEONG-1266_Chro_04037	SS17_Chro_05334
prpE	propionyl-CoA synthetase	JEONG-1266_Chro_03552	SS17_Chro_00380
yafT	putative aminopeptidase	JEONG-1266_Chro_03716	SS17_Chro_00214
yjgB	putative alcohol dehydrogenase, Zn-dependent and NAD(P)-binding	JEONG-1266_Chro_04051	SS17_Chro_05320
gadW_1	GadW DNA-binding transcriptional dual regulator	JEONG-1266_Chro_02845	SS17_Chro_01087
cynX	cyanate transporter	JEONG-1266_Chro_03546	SS17_Chro_00386
tehB	tellurite methyltransferase	JEONG-1266_Chro_02104	SS17_Chro_01885
miaA	tRNA(i6A37) synthase	JEONG-1266_Chro_04142	SS17_Chro_05229
ydiT	putative ferredoxin	JEONG-1266_Chro_01728	SS17_Chro_02258
yijO_2	putative DNA-binding transcriptional regulator	JEONG-1266_Chro_04385	SS17_Chro_04987
fliI_3	flagellum-specific ATP synthase FliI	JEONG-1266_Chro_04716	SS17_Chro_04656
rof	modulator of Rho-dependent transcription termination	JEONG-1266_Chro_03743	SS17_Chro_00187
osmC	osmotically inducible peroxidase OsmC	JEONG-1266_Chro_02047	SS17_Chro_01941
cdh	CDP-diglyceride hydrolase / CDP-diacylglycerol pyrophosphatase	JEONG-1266_Chro_04426	SS17_Chro_04946
narU	nitrate:nitrite antiporter NarU	JEONG-1266_Chro_02062	SS17_Chro_01926
glnE	glutamine synthetase adenylyltransferase [multifunctional]	JEONG-1266_Chro_05365	SS17_Chro_04009
group_1649	hypothetical protein	JEONG-1266_Chro_00196	SS17_Chro_03791
rsmE	16S rRNA methyltransferase monomer	JEONG-1266_Chro_00077	SS17_Chro_03910
mdfA	multidrug efflux transporter MdfA	JEONG-1266_Chro_03004	SS17_Chro_00930
group_1652	hypothetical protein	JEONG-1266_Chro_01503	SS17_Chro_02481
gdhA	glutamate dehydrogenase	JEONG-1266_Chro_01668	SS17_Chro_02318
aceA	isocitrate lyase monomer	JEONG-1266_Chro_04326	SS17_Chro_05045
group_1655	hypothetical protein	JEONG-1266_Chro_00874	SS17_Chro_03116
pykF	pyruvate kinase I monomer	JEONG-1266_Chro_01753	SS17_Chro_02233
group_1657	hypothetical protein	JEONG-1266_Chro_01391	SS17_Chro_02592
ychQ	putative transcriptional regulator	JEONG-1266_Chro_02357	SS17_Chro_01574
ldrB_2	small toxic polypeptide LdrB	JEONG-1266_Chro_02353	SS17_Chro_01578
yifL	putative lipoprotein	JEONG-1266_Chro_04540	SS17_Chro_04831
sfmH_2	putative fimbrial-like adhesin protein	JEONG-1266_Chro_04855	SS17_Chro_04517
thrB	homoserine kinase	JEONG-1266_Chro_03928	SS17_Chro_00002
ybjO	putative inner membrane protein	JEONG-1266_Chro_02988	SS17_Chro_00946
rpsM	30S ribosomal subunit protein S13	JEONG-1266_Chro_05128	SS17_Chro_04247
xerC_3	site-specific recombinase, acts on cer sequence of ColE1, effects chromosome segregation at cell division	JEONG-1266_Chro_04537	SS17_Chro_04834
stpA	H-NS-like DNA-binding protein with RNA chaperone activity	JEONG-1266_Chro_00382	SS17_Chro_03606
rhtA	threonine / homoserine efflux transporter	JEONG-1266_Chro_03037	SS17_Chro_00898
wcaK	putative colanic acid biosynthesis pyruvyl transferase	JEONG-1266_Chro_01206	SS17_Chro_02780
ygiW_2	stress-induced protein	JEONG-1266_Chro_00002	SS17_Chro_03981
rlmN	23S rRNA methyltransferase and tRNA m2A37 methyltransferase	JEONG-1266_Chro_00535	SS17_Chro_03453
murF	D-alanyl-D-alanine-adding enzyme	JEONG-1266_Chro_03843	SS17_Chro_00087
xdhD	fused predicted xanthine/hypoxanthine oxidase: molybdopterin-binding subunit and Fe-S binding subunit	JEONG-1266_Chro_00143	SS17_Chro_03844
fdhF_1	formate dehydrogenase H	JEONG-1266_Chro_04238	SS17_Chro_05133
group_1674	hypothetical protein	JEONG-1266_Chro_01034	SS17_Chro_02955
lacZ	beta-galactosidase monomer	JEONG-1266_Chro_03543	SS17_Chro_00389
holE	DNA polymerase III, th subunit	JEONG-1266_Chro_01583	SS17_Chro_02402
yhbQ	putative endonuclease	JEONG-1266_Chro_05264	SS17_Chro_04111
ybdK	carboxylate-amine ligase	JEONG-1266_Chro_03318	SS17_Chro_00612
group_1681	hypothetical protein	JEONG-1266_Chro_02456	SS17_Chro_01476
fucA	L-fuculose-phosphate aldolase	JEONG-1266_Chro_00244	SS17_Chro_03743
tusB	sulfur transfer protein complex, TusB subunit	JEONG-1266_Chro_05097	SS17_Chro_04278
yghU	disulfide reductase / organic hydroperoxide reductase	JEONG-1266_Chro_00032	SS17_Chro_03953
group_1685	hypothetical protein	JEONG-1266_Chro_01016	SS17_Chro_02973
ydaW_6	Rac prophage; predicted DNA-binding protein	JEONG-1266_Chro_01872	SS17_Chro_02115
polA	DNA polymerase I, 5' --> 3' polymerase, 5' --> 3' and 3' --> 5' exonuclease	JEONG-1266_Chro_04487	SS17_Chro_04884
group_1688	hypothetical protein	JEONG-1266_Chro_02523	SS17_Chro_01407
lacA_2	galactoside O-acetyltransferase monomer	JEONG-1266_Chro_01222	SS17_Chro_02764
ycaN	putative transcriptional regulator LYSR-type	JEONG-1266_Chro_03602	SS17_Chro_00330
group_1691	hypothetical protein	JEONG-1266_Chro_04169	SS17_Chro_05202
gltP_2	glutamate / aspartate : H+ symporter GltP	JEONG-1266_Chro_04240	SS17_Chro_05131
ybcM	DLP12 prophage; predicted DNA-binding transcriptional regulator	JEONG-1266_Chro_01039	SS17_Chro_02950
group_1694	hypothetical protein	JEONG-1266_Chro_01311	SS17_Chro_02672
gabP	4-aminobutyrate:H+ symporter	JEONG-1266_Chro_00388	SS17_Chro_03600
ppiC	peptidyl-prolyl cis-trans isomerase C (rotamase C)	JEONG-1266_Chro_04575	SS17_Chro_04796
group_1697	hypothetical protein	JEONG-1266_Chro_01380	SS17_Chro_02603
cusC_1	copper / silver efflux transport system - outer membrane porin	JEONG-1266_Chro_03327	SS17_Chro_00603
deoR	DeoR DNA-binding transcriptional repressor	JEONG-1266_Chro_03006	SS17_Chro_00928
yfdO_5	hypothetical protein	JEONG-1266_Chro_03654	SS17_Chro_00278
group_1700	hypothetical protein	JEONG-1266_Chro_01322	SS17_Chro_02661
acpP_4	Acyl carrier protein	JEONG-1266_Chro_04960	SS17_Chro_04415
group_1702	hypothetical protein	JEONG-1266_Chro_03098	SS17_Chro_00836
rbsC_1	ribose ABC transporter - membrane subunit	JEONG-1266_Chro_03563	SS17_Chro_00369
eutS	putative structural protein, ethanolamine utilization microcompartment	JEONG-1266_Chro_00593	SS17_Chro_03394
group_1705	hypothetical protein	JEONG-1266_Chro_02536	SS17_Chro_01394
aslB	putative anaerobic sulfatase maturation enzyme	JEONG-1266_Chro_04548	SS17_Chro_04823
ftsX	cell division protein FtsX	JEONG-1266_Chro_04979	SS17_Chro_04396
glnS	glutaminyl-tRNA synthetase	JEONG-1266_Chro_03220	SS17_Chro_00711
deoC	deoxyribose-phosphate aldolase	JEONG-1266_Chro_03951	SS17_Chro_05419
uhpT	hexose-6-phosphate:phosphate antiporter	JEONG-1266_Chro_04682	SS17_Chro_04690
group_1711	hypothetical protein	JEONG-1266_Chro_04424	SS17_Chro_04948
lpp	murein lipoprotein	JEONG-1266_Chro_01752	SS17_Chro_02234
uhpB_1	Signal transduction histidine-protein kinase/phosphatase UhpB	JEONG-1266_Chro_03523	SS17_Chro_00409
rutB	peroxyureidoacrylate / ureidoacrylate amido hydrolase	JEONG-1266_Chro_02768	SS17_Chro_01163
group_1715	hypothetical protein	JEONG-1266_Chro_01250	SS17_Chro_02736
ligT	2'-5' RNA ligase	JEONG-1266_Chro_03784	SS17_Chro_00146
group_1717	hypothetical protein	JEONG-1266_Chro_02526	SS17_Chro_01404
yoeA	CP4-44 prophage; predicted disrupted hemin or colicin receptor	JEONG-1266_Chro_01340	SS17_Chro_02643
gadB	glutamate decarboxylase B subunit	JEONG-1266_Chro_02035	SS17_Chro_01952
tolR	The Colicin A Import System	JEONG-1266_Chro_03157	SS17_Chro_00776
dapA	4-hydroxy-tetrahydrodipicolinate synthase	JEONG-1266_Chro_00575	SS17_Chro_03412
eno	degradosome	JEONG-1266_Chro_00266	SS17_Chro_03721
yafE	putative S-adenosylmethionine-dependent methyltransferase	JEONG-1266_Chro_03723	SS17_Chro_00207
yphD	YphD/YphE/YphF ABC transporter	JEONG-1266_Chro_00501	SS17_Chro_03487
lipA	lipoate synthase monomer	JEONG-1266_Chro_03269	SS17_Chro_00661
pldA	outer membrane phospholipase	JEONG-1266_Chro_04526	SS17_Chro_04845
yfdO_3	CPS-53 (KpLE1) prophage; predicted defective phage replication protein O	JEONG-1266_Chro_01870	SS17_Chro_02117
rhlE_1	ATP-dependent RNA helicase	JEONG-1266_Chro_03053	SS17_Chro_00882
cdd	cytidine deaminase	JEONG-1266_Chro_00987	SS17_Chro_03003
fimZ_6	FimZ transcriptional regulator	JEONG-1266_Chro_00913	SS17_Chro_03077
yfcD	putative Nudix hydrolase	JEONG-1266_Chro_00834	SS17_Chro_03156
rusA_4	endodeoxyribonuclease RUS (Holliday junction resolvase)	JEONG-1266_Chro_02293	SS17_Chro_01638
ybhI	YbhI DASS Transporter	JEONG-1266_Chro_03126	SS17_Chro_00807
fadJ	FadJ monomer	JEONG-1266_Chro_00791	SS17_Chro_03197
yeeW_3	CP4-44 prophage; predicted protein	JEONG-1266_Chro_04740	SS17_Chro_04632
group_1736	hypothetical protein	JEONG-1266_Chro_03768	SS17_Chro_00162
frvA	PTS permease - unknown specificity	JEONG-1266_Chro_04445	SS17_Chro_04926
yahD_2	putative transcriptional regulator with ankyrin domain protein	JEONG-1266_Chro_03573	SS17_Chro_00359
cynR	CynR DNA-binding transcriptional repressor	JEONG-1266_Chro_03549	SS17_Chro_00383
ecpR	MatA DNA-binding transcriptional dual regulator	JEONG-1266_Chro_03611	SS17_Chro_00321
hisG	ATP phosphoribosyltransferase	JEONG-1266_Chro_01233	SS17_Chro_02753
lpd	E3 monomer	JEONG-1266_Chro_03815	SS17_Chro_00115
group_1743	hypothetical protein	JEONG-1266_Chro_02132	SS17_Chro_01857
ybiS	L,D-transpeptidase YbiS	JEONG-1266_Chro_03031	SS17_Chro_00904
folK	6-hydroxymethyl-7,8-dihydropterin pyrophosphokinase	JEONG-1266_Chro_03789	SS17_Chro_00141
degS	DegS serine endoprotease	JEONG-1266_Chro_05190	SS17_Chro_04185
group_1747	hypothetical protein	JEONG-1266_Chro_02832	SS17_Chro_01101
folA	dihydrofolate reductase	JEONG-1266_Chro_03881	SS17_Chro_00048
uvrC	excinuclease ABC, subunit C; repair of UV damage to DNA	JEONG-1266_Chro_01482	SS17_Chro_02504
fabD_2	malonyl-CoA-ACP transacylase	JEONG-1266_Chro_02569	SS17_Chro_01361
yeaW	2Fe-2S cluster-containing protein	JEONG-1266_Chro_01624	SS17_Chro_02362
kduD	2-deoxy-D-gluconate 3-dehydrogenase	JEONG-1266_Chro_00201	SS17_Chro_03786
group_1753	hypothetical protein	JEONG-1266_Chro_02076	SS17_Chro_01912
group_1754	hypothetical protein	JEONG-1266_Chro_02070	SS17_Chro_01918
elfG_3	putative fimbrial-like adhesin protein	JEONG-1266_Chro_04621	SS17_Chro_04750
holC	DNA polymerase III, kh subunit	JEONG-1266_Chro_04056	SS17_Chro_05315
ecnB	entericidin B	JEONG-1266_Chro_04164	SS17_Chro_05207
yjfJ	putative transcriptional regulator effector protein	JEONG-1266_Chro_04131	SS17_Chro_05241
yfaZ	outer membrane protein	JEONG-1266_Chro_00880	SS17_Chro_03110
mntS	Small protein MntS	JEONG-1266_Chro_03034	SS17_Chro_00901
ynaI	mechanosensitive channel YnaI monomer	JEONG-1266_Chro_02157	SS17_Chro_01832
group_1762	hypothetical protein	JEONG-1266_Chro_01629	SS17_Chro_02357
puuA_1	glutamate-putrescine ligase	JEONG-1266_Chro_02195	SS17_Chro_01794
qmcA	putative protease, membrane anchored	JEONG-1266_Chro_03386	SS17_Chro_00544
prpC	2-methylcitrate synthase	JEONG-1266_Chro_03554	SS17_Chro_00378
group_1766	hypothetical protein	JEONG-1266_Chro_01987	SS17_Chro_02000
group_1767	hypothetical protein	JEONG-1266_Chro_04676	SS17_Chro_04696
nuoH	NADH:ubiquinone oxidoreductase, membrane subunit H	JEONG-1266_Chro_00852	SS17_Chro_03138
group_1769	hypothetical protein	JEONG-1266_Chro_03063	SS17_Chro_00871
fucK_2	L-fuculokinase	JEONG-1266_Chro_04935	SS17_Chro_04439
yegP	putative protein	JEONG-1266_Chro_01169	SS17_Chro_02818
fadH_2	2,4-dienoyl-CoA reductase	JEONG-1266_Chro_05337	SS17_Chro_04037
ydaW_3	Rac prophage; predicted DNA-binding protein	JEONG-1266_Chro_02299	SS17_Chro_01631
yzgL	putative protein	JEONG-1266_Chro_05017	SS17_Chro_04358
lexA_3	LexA repressor	JEONG-1266_Chro_00725	SS17_Chro_03263
pepT	peptidase T	JEONG-1266_Chro_02474	SS17_Chro_01457
pldB	lysophospholipase L(2)	JEONG-1266_Chro_04522	SS17_Chro_04849
degP	serine protease Do	JEONG-1266_Chro_03770	SS17_Chro_00160
ftsY	SRP receptor	JEONG-1266_Chro_04977	SS17_Chro_04398
oppD	murein tripeptide ABC transporter / peptide ABC transporter - putative ATP binding subunit	JEONG-1266_Chro_02323	SS17_Chro_01608
ureA	Urease subunit gamma	JEONG-1266_Chro_02702	SS17_Chro_01229
rpsT	30S ribosomal subunit protein S20	JEONG-1266_Chro_03906	SS17_Chro_00024
kdsB	3-deoxy-D-manno-octulosonate cytidylyltransferase	JEONG-1266_Chro_02925	SS17_Chro_01009
yedK	putative protein	JEONG-1266_Chro_01464	SS17_Chro_02522
rutR	RutR DNA-binding transcriptional dual regulator	JEONG-1266_Chro_02766	SS17_Chro_01165
mlaC	phospholipid ABC transporter	JEONG-1266_Chro_05227	SS17_Chro_04148
group_1787	hypothetical protein	JEONG-1266_Chro_01956	SS17_Chro_02032
group_1788	hypothetical protein	JEONG-1266_Chro_01938	SS17_Chro_02050
yrbG	inner membrane protein YrbG	JEONG-1266_Chro_05223	SS17_Chro_04152
group_1790	hypothetical protein	JEONG-1266_Chro_02118	SS17_Chro_01871
rseA	anti-sigma factor	JEONG-1266_Chro_00475	SS17_Chro_03513
elmGT	Elloramycin glycosyltransferase ElmGT	JEONG-1266_Chro_02663	SS17_Chro_01267
tfaD_4	DLP12 prophage; predicted tail fiber assembly protein	JEONG-1266_Chro_01496	SS17_Chro_02488
group_1794	hypothetical protein	JEONG-1266_Chro_05370	SS17_Chro_04004
pstA	phosphate ABC transporter - membrane subunit	JEONG-1266_Chro_04625	SS17_Chro_04746
group_1796	hypothetical protein	JEONG-1266_Chro_01243	SS17_Chro_02743
group_1797	hypothetical protein	JEONG-1266_Chro_03442	SS17_Chro_00488
ycfJ	putative protein	JEONG-1266_Chro_02551	SS17_Chro_01379
nei	endonuclease VIII	JEONG-1266_Chro_03191	SS17_Chro_00742
rhaS_1	RhaS-L-rhamnose DNA-binding transcriptional activator	JEONG-1266_Chro_01991	SS17_Chro_01996
ytfE	protein involved in repair of stress-damaged iron-sulfur clusters	JEONG-1266_Chro_04103	SS17_Chro_05269
galF	putative uridylyltransferase subunit with GalU	JEONG-1266_Chro_01210	SS17_Chro_02776
ucpA	putative oxidoreductase	JEONG-1266_Chro_00620	SS17_Chro_03367
caiT	L-carnitine : gamma-butyrobetaine antiporter	JEONG-1266_Chro_03889	SS17_Chro_00041
group_1805	hypothetical protein	JEONG-1266_Chro_01251	SS17_Chro_02735
group_1806	hypothetical protein	JEONG-1266_Chro_02726	SS17_Chro_01205
group_1807	hypothetical protein	JEONG-1266_Chro_00424	SS17_Chro_03564
yjdO_2	putative protein	JEONG-1266_Chro_04185	SS17_Chro_05186
elfC_4	putative outer membrane usher protein	JEONG-1266_Chro_04853	SS17_Chro_04519
glnQ_2	glutamine ABC transporter - ATP binding subunit	JEONG-1266_Chro_00095	SS17_Chro_03892
yfaW	L-rhamnonate dehydratase	JEONG-1266_Chro_00883	SS17_Chro_03107
pdxB	erythronate-4-phosphate dehydrogenase	JEONG-1266_Chro_00813	SS17_Chro_03177
ppiB	peptidyl-prolyl cis-trans isomerase B (rotamase B)	JEONG-1266_Chro_03353	SS17_Chro_00577
group_1814	hypothetical protein	JEONG-1266_Chro_04739	SS17_Chro_04633
matP	macrodomain Ter protein	JEONG-1266_Chro_02886	SS17_Chro_01047
pmrD	polymyxin B resistance protein	JEONG-1266_Chro_00870	SS17_Chro_03120
ygeO	putative protein	JEONG-1266_Chro_00183	SS17_Chro_03804
aroC	chorismate synthase	JEONG-1266_Chro_00804	SS17_Chro_03186
rrrQ_2	Qin prophage; predicted lysozyme	JEONG-1266_Chro_00753	SS17_Chro_03235
pphB	protein-tyrosine-phosphatase / phosphoprotein phosphatase	JEONG-1266_Chro_00314	SS17_Chro_03674
astE	succinylglutamate desuccinylase	JEONG-1266_Chro_01685	SS17_Chro_02301
gsiD	glutathione ABC transporter - membrane subunit	JEONG-1266_Chro_03016	SS17_Chro_00918
dtpB	dipeptide / tripeptide:H+ symporter DtpB	JEONG-1266_Chro_04919	SS17_Chro_04454
fumA_1	fumarase A monomer	JEONG-1266_Chro_03173	SS17_Chro_00760
nagD	ribonucleotide monophosphatase	JEONG-1266_Chro_03225	SS17_Chro_00706
ihfB	integration host factor (IHF), beta subunit	JEONG-1266_Chro_02931	SS17_Chro_01003
group_1827	hypothetical protein	JEONG-1266_Chro_04384	SS17_Chro_04988
tusE	sulfur transfer protein	JEONG-1266_Chro_02873	SS17_Chro_01060
hemF	coproporphyrinogen III oxidase	JEONG-1266_Chro_00610	SS17_Chro_03377
yhbX	putative hydrolase, inner membrane	JEONG-1266_Chro_05246	SS17_Chro_04129
ypjA_2	adhesin-like autotransporter	JEONG-1266_Chro_00397	SS17_Chro_03591
pspE	thiosulfate sulfurtransferase	JEONG-1266_Chro_02184	SS17_Chro_01805
hrpB	putative ATP-dependent helicase	JEONG-1266_Chro_03783	SS17_Chro_00147
group_1834	hypothetical protein	JEONG-1266_Chro_02715	SS17_Chro_01216
phoA	alkaline phosphatase	JEONG-1266_Chro_03505	SS17_Chro_00425
group_1836	hypothetical protein	JEONG-1266_Chro_01971	SS17_Chro_02016
group_1837	hypothetical protein	JEONG-1266_Chro_03907	SS17_Chro_00023
group_1838	hypothetical protein	JEONG-1266_Chro_00726	SS17_Chro_03262
group_1839	hypothetical protein	JEONG-1266_Chro_00716	SS17_Chro_03272
agaB	galactosamine PTS permease - cryptic	JEONG-1266_Chro_05283	SS17_Chro_04092
yedA	putative membrane transport protein	JEONG-1266_Chro_01439	SS17_Chro_02547
holD	DNA polymerase III, ps subunit	JEONG-1266_Chro_03962	SS17_Chro_05408
ydfD_1	Qin prophage; predicted protein	JEONG-1266_Chro_02867	SS17_Chro_01065
elaA	putative acyltransferase with acyl-CoA N-acyltransferase domain protein	JEONG-1266_Chro_00862	SS17_Chro_03128
sdiA	SdiA DNA-binding transcriptional dual regulator	JEONG-1266_Chro_01479	SS17_Chro_02507
group_1846	hypothetical protein	JEONG-1266_Chro_00718	SS17_Chro_03270
group_1847	hypothetical protein	JEONG-1266_Chro_02638	SS17_Chro_01292
group_1848	hypothetical protein	JEONG-1266_Chro_01584	SS17_Chro_02401
nikB	nickel ABC transporter - membrane subunit	JEONG-1266_Chro_04944	SS17_Chro_04430
rzpD_8	DLP12 prophage; predicted murein endopeptidase	JEONG-1266_Chro_01400	SS17_Chro_02583
glnL_2	NtrB	JEONG-1266_Chro_00259	SS17_Chro_03728
manX_1	mannose PTS permease	JEONG-1266_Chro_01608	SS17_Chro_02377
mutM	formamidopyrimidine DNA glycosylase	JEONG-1266_Chro_04769	SS17_Chro_04603
ytfB	putative cell envelope opacity-associated protein	JEONG-1266_Chro_04106	SS17_Chro_05266
tesB	thioesterase II	JEONG-1266_Chro_03432	SS17_Chro_00498
group_1856	tRNA-SeC(tca)	JEONG-1266_Chro_04745	SS17_Chro_04627
ymjC	putative oxidoreductase	JEONG-1266_Chro_02163	SS17_Chro_01826
acpP_1	Acyl carrier protein	JEONG-1266_Chro_02734	SS17_Chro_01197
yehK	putative protein	JEONG-1266_Chro_01089	SS17_Chro_02900
fruK	1-phosphofructokinase monomer	JEONG-1266_Chro_00962	SS17_Chro_03028
group_1861	hypothetical protein	JEONG-1266_Chro_01242	SS17_Chro_02744
group_1862	tRNA-Leu(taa)	JEONG-1266_Chro_01486	SS17_Chro_02500
group_1863	hypothetical protein	JEONG-1266_Chro_03484	SS17_Chro_00446
thiH	tyrosine lyase	JEONG-1266_Chro_04350	SS17_Chro_05022
dmsB_2	dimethyl sulfoxide reductase, chain B	JEONG-1266_Chro_00531	SS17_Chro_03457
rayT	REP-associated tyrosine transposase	JEONG-1266_Chro_03676	SS17_Chro_00254
ulaG	L-ascorbate 6-phosphate lactonase	JEONG-1266_Chro_04121	SS17_Chro_05251
glyQ	glycyl-tRNA synthetase, alpha subunit	JEONG-1266_Chro_04838	SS17_Chro_04534
group_1869	hypothetical protein	JEONG-1266_Chro_03254	SS17_Chro_00676
pepA	aminopeptidase A/I	JEONG-1266_Chro_04055	SS17_Chro_05316
group_1871	hypothetical protein	JEONG-1266_Chro_02417	SS17_Chro_01514
priA	primosome factor N'	JEONG-1266_Chro_04407	SS17_Chro_04965
cyoB	cytochrome bo terminal oxidase subunit I	JEONG-1266_Chro_03453	SS17_Chro_00477
gatD	galactitol-1-phosphate dehydrogenase	JEONG-1266_Chro_01121	SS17_Chro_02868
csiR	CsiR DNA-binding transcriptional repressor	JEONG-1266_Chro_00387	SS17_Chro_03601
yfdR	CPS-53 (KpLE1) prophage; deoxyribonucleoside 5'-monophosphate phosphatase	JEONG-1266_Chro_04280	SS17_Chro_05091
group_1877	hypothetical protein	JEONG-1266_Chro_01502	SS17_Chro_02482
group_1878	hypothetical protein	JEONG-1266_Chro_00406	SS17_Chro_03582
ydcD_1	hypothetical protein	JEONG-1266_Chro_03687	SS17_Chro_00243
cspG	cold shock protein CspG	JEONG-1266_Chro_02789	SS17_Chro_01142
yjjW	putative pyruvate formate lyase activating enzyme	JEONG-1266_Chro_03954	SS17_Chro_05416
amyA	alpha-amylase	JEONG-1266_Chro_01468	SS17_Chro_02518
edd	phosphogluconate dehydratase	JEONG-1266_Chro_01572	SS17_Chro_02412
hisF	imidazole glycerol phosphate synthase, HisF subunit	JEONG-1266_Chro_01227	SS17_Chro_02759
ompC_1	outer membrane porin C	JEONG-1266_Chro_01435	SS17_Chro_02551
entA	2,3-dihydro-2,3-dihydroxybenzoate dehydrogenase	JEONG-1266_Chro_03301	SS17_Chro_00629
glnD	[protein-PII] uridylyltransferase	JEONG-1266_Chro_03766	SS17_Chro_00164
ydfD_6	Qin prophage; predicted protein	JEONG-1266_Chro_01368	SS17_Chro_02615
hypBA1	Non-reducing end beta-L-arabinofuranosidase	JEONG-1266_Chro_04821	SS17_Chro_04551
fimE	regulator for fimA	JEONG-1266_Chro_04024	SS17_Chro_05347
hypC	protein involved in hydrogenase 3 maturation	JEONG-1266_Chro_00321	SS17_Chro_03667
slmA	cell division inhibitor, nucleoid occlusion	JEONG-1266_Chro_04763	SS17_Chro_04609
yihR	putative aldose-1-epimerase	JEONG-1266_Chro_04470	SS17_Chro_04901
essD_2	DLP12 prophage; predicted phage lysis protein	JEONG-1266_Chro_02513	SS17_Chro_01418
group_1895	hypothetical protein	JEONG-1266_Chro_05259	SS17_Chro_04116
lpxC	UDP-3-O-acyl-N-acetylglucosamine deacetylase	JEONG-1266_Chro_03833	SS17_Chro_00097
htrE	putative outer membrane usher protein	JEONG-1266_Chro_03792	SS17_Chro_00138
yifB	putative ATP-dependent protease	JEONG-1266_Chro_04584	SS17_Chro_04787
group_1899	hypothetical protein	JEONG-1266_Chro_00720	SS17_Chro_03268
yaiT	putative protein	JEONG-1266_Chro_03516	SS17_Chro_00416
ydaW_2	Rac prophage; predicted DNA-binding protein	JEONG-1266_Chro_02528	SS17_Chro_01402
group_1901	hypothetical protein	JEONG-1266_Chro_02515	SS17_Chro_01416
group_1902	hypothetical protein	JEONG-1266_Chro_02401	SS17_Chro_01530
group_1903	hypothetical protein	JEONG-1266_Chro_01760	SS17_Chro_02226
aaeB	hydroxylated, aromatic carboxylic acid efflux transporter - putative membrane subunit	JEONG-1266_Chro_05185	SS17_Chro_04190
dinI_4	DNA damage-inducible protein I	JEONG-1266_Chro_01078	SS17_Chro_02911
pflB_1	pyruvate formate-lyase (inactive)	JEONG-1266_Chro_02940	SS17_Chro_00994
yedW_2	putative DNA-binding response regulator in two-component system with YedV	JEONG-1266_Chro_03328	SS17_Chro_00602
ydaM	diguanylate cyclase, transcriptional modulator	JEONG-1266_Chro_02147	SS17_Chro_01842
group_1909	hypothetical protein	JEONG-1266_Chro_01785	SS17_Chro_02201
fimZ_2	FimZ transcriptional regulator	JEONG-1266_Chro_03343	SS17_Chro_00587
dmlA	D-malate dehydrogenase (decarboxylating)	JEONG-1266_Chro_01626	SS17_Chro_02360
intD_2	DLP12 prophage; predicted integrase	JEONG-1266_Chro_01516	SS17_Chro_02468
ftsB	essential cell division protein FtsB	JEONG-1266_Chro_00302	SS17_Chro_03686
yebK_1	putative DNA-binding transcriptional regulator	JEONG-1266_Chro_01569	SS17_Chro_02415
ssuE	NAD(P)H-dependent FMN reductase monomer	JEONG-1266_Chro_02906	SS17_Chro_01028
nuoE	NADH:ubiquinone oxidoreductase, chain E	JEONG-1266_Chro_00849	SS17_Chro_03141
group_1917	hypothetical protein	JEONG-1266_Chro_00124	SS17_Chro_03863
group_1918	hypothetical protein	JEONG-1266_Chro_04036	SS17_Chro_05335
group_1919	hypothetical protein	JEONG-1266_Chro_04583	SS17_Chro_04788
appA	acid phosphatase	JEONG-1266_Chro_02797	SS17_Chro_01134
group_1921	hypothetical protein	JEONG-1266_Chro_04707	SS17_Chro_04665
group_1922	hypothetical protein	JEONG-1266_Chro_01314	SS17_Chro_02669
yehW	YehW/YehX/YehY/YehZ ABC transporter	JEONG-1266_Chro_01007	SS17_Chro_02983
group_1924	hypothetical protein	JEONG-1266_Chro_01326	SS17_Chro_02657
yfgI	putative membrane protein	JEONG-1266_Chro_00546	SS17_Chro_03442
yjeM	YjeM APC transporter	JEONG-1266_Chro_04155	SS17_Chro_05216
yfjQ_1	CP4-57 prophage; predicted protein	JEONG-1266_Chro_02637	SS17_Chro_01293
dld	D-lactate dehydrogenase	JEONG-1266_Chro_01002	SS17_Chro_02988
nohB_1	DLP12 prophage; DNA packaging protein	JEONG-1266_Chro_02457	SS17_Chro_01475
tesA	multifunctional acyl-CoA thioesterase I and protease I and lysophospholipase L1	JEONG-1266_Chro_03381	SS17_Chro_00549
ppx	exopolyphosphatase monomer	JEONG-1266_Chro_00551	SS17_Chro_03437
nudB	dihydroneopterin triphosphate pyrophosphohydrolase	JEONG-1266_Chro_01557	SS17_Chro_02427
truB	tRNA pseudouridine 55 synthase	JEONG-1266_Chro_05253	SS17_Chro_04122
ogrK_1	DNA-binding transcriptional regulator, prophage P2 remnant	JEONG-1266_Chro_03636	SS17_Chro_00296
spaN	Surface presentation of antigens protein SpaN	JEONG-1266_Chro_00171	SS17_Chro_03816
yejE	peptide ABC transporter - membrane subunit	JEONG-1266_Chro_00950	SS17_Chro_03040
speD	adenosylmethionine decarboxylase, proenzyme	JEONG-1266_Chro_03811	SS17_Chro_00119
group_1938	hypothetical protein	JEONG-1266_Chro_00421	SS17_Chro_03567
fes	enterochelin esterase	JEONG-1266_Chro_03313	SS17_Chro_00617
group_1940	hypothetical protein	JEONG-1266_Chro_01105	SS17_Chro_02884
group_1941	hypothetical protein	JEONG-1266_Chro_02415	SS17_Chro_01516
group_1942	hypothetical protein	JEONG-1266_Chro_00504	SS17_Chro_03484
group_1943	hypothetical protein	JEONG-1266_Chro_05180	SS17_Chro_04195
ycdU	putative inner membrane protein	JEONG-1266_Chro_02723	SS17_Chro_01208
bssR	regulator of biofilm formation	JEONG-1266_Chro_03010	SS17_Chro_00924
lpcA	D-sedoheptulose 7-phosphate isomerase	JEONG-1266_Chro_03681	SS17_Chro_00249
corA	Ni2+ / Co2+ / Mg2+ transporter	JEONG-1266_Chro_04532	SS17_Chro_04839
murE	UDP-N-acetylmuramoylalanyl-D-glutamate 2,6-diaminopimelate ligase	JEONG-1266_Chro_03844	SS17_Chro_00086
group_1949	hypothetical protein	JEONG-1266_Chro_01141	SS17_Chro_02848
ygeA	putative racemase	JEONG-1266_Chro_00203	SS17_Chro_03784
gmr_1	modulator of RNase II stability	JEONG-1266_Chro_02212	SS17_Chro_01777
group_1952	hypothetical protein	JEONG-1266_Chro_00166	SS17_Chro_03821
group_1953	hypothetical protein	JEONG-1266_Chro_03709	SS17_Chro_00221
yjiY	putative inner membrane protein	JEONG-1266_Chro_03980	SS17_Chro_05390
rnhB	RNAse HII, degrades RNA of DNA-RNA hybrids	JEONG-1266_Chro_03749	SS17_Chro_00181
bglX	beta-D-glucoside glucohydrolase, periplasmic	JEONG-1266_Chro_01003	SS17_Chro_02987
yacC	putative protein	JEONG-1266_Chro_03809	SS17_Chro_00121
ptsA	fused predicted PTS enzymes: HPr component / enzyme I component / enzyme IIA component	JEONG-1266_Chro_04391	SS17_Chro_04981
rho	transcription termination factor Rho monomer; polarity suppressor	JEONG-1266_Chro_04569	SS17_Chro_04802
gpsA	glycerol-3-phosphate dehydrogenase	JEONG-1266_Chro_04793	SS17_Chro_04579
cdaR	CdaR DNA-binding transcriptional activator	JEONG-1266_Chro_03769	SS17_Chro_00161
astD	aldehyde dehydrogenase	JEONG-1266_Chro_01683	SS17_Chro_02303
yiaD	putative outer membrane lipoprotein	JEONG-1266_Chro_04845	SS17_Chro_04527
srlA	glucitol/sorbitol PTS permease - SrlA subunit	JEONG-1266_Chro_00348	SS17_Chro_03640
fepC_2	ferric enterobactin ABC transporter - ATP binding subunit	JEONG-1266_Chro_05384	SS17_Chro_03990
uhpB_2	Signal transduction histidine-protein kinase/phosphatase UhpB	JEONG-1266_Chro_04680	SS17_Chro_04692
yghW	putative protein	JEONG-1266_Chro_00023	SS17_Chro_03961
ubiX_2	3-octaprenyl-4-hydroxybenzoate decarboxylase together with UbiG	JEONG-1266_Chro_00311	SS17_Chro_03677
ydcT	YdcS/YdcT/YdcV/YdcU ABC transporter	JEONG-1266_Chro_02093	SS17_Chro_01895
agaI_2	putative galactosamine-6-phosphate isomerase	JEONG-1266_Chro_05279	SS17_Chro_04096
modE	ModE-MoO42- DNA-binding transcriptional dual regulator	JEONG-1266_Chro_03135	SS17_Chro_00798
group_1972	hypothetical protein	JEONG-1266_Chro_00686	SS17_Chro_03301
ppsA	phosphoenolpyruvate synthetase	JEONG-1266_Chro_01726	SS17_Chro_02260
group_1974	hypothetical protein	JEONG-1266_Chro_04488	SS17_Chro_04883
yfcQ	putative fimbrial-like adhesin protein	JEONG-1266_Chro_00797	SS17_Chro_03191
group_1976	hypothetical protein	JEONG-1266_Chro_03702	SS17_Chro_00228
group_1977	hypothetical protein	JEONG-1266_Chro_01891	SS17_Chro_02096
yfbS	putative transport protein	JEONG-1266_Chro_00841	SS17_Chro_03149
group_1979	tRNA-Ser(tga)	JEONG-1266_Chro_02806	SS17_Chro_01125
putA	fused PutA transcriptional repressor / proline dehydrogenase / 1-pyrroline-5-carboxylate dehydrogenase	JEONG-1266_Chro_02765	SS17_Chro_01166
yedY	reductase	JEONG-1266_Chro_01429	SS17_Chro_02557
group_1982	hypothetical protein	JEONG-1266_Chro_02683	SS17_Chro_01248
group_1983	hypothetical protein	JEONG-1266_Chro_00765	SS17_Chro_03223
adiC	AdiC arginine:agmatine antiporter	JEONG-1266_Chro_04199	SS17_Chro_05172
group_1987	hypothetical protein	JEONG-1266_Chro_04956	SS17_Chro_04418
yfgD	putative oxidoreductase	JEONG-1266_Chro_00558	SS17_Chro_03430
yfjD_2	putative inner membrane protein	JEONG-1266_Chro_00438	SS17_Chro_03550
lysU	lysyl-tRNA synthetase	JEONG-1266_Chro_04184	SS17_Chro_05187
agp	3-phytase / glucose-1-phosphatase	JEONG-1266_Chro_02777	SS17_Chro_01154
alaC	glutamate-pyruvate aminotransferase	JEONG-1266_Chro_00664	SS17_Chro_03323
nepI_2	purine ribonucleoside efflux transporter	JEONG-1266_Chro_04689	SS17_Chro_04683
group_1994	hypothetical protein	JEONG-1266_Chro_03333	SS17_Chro_00597
aslA	arylsulfatase	JEONG-1266_Chro_04547	SS17_Chro_04824
rpoE	RNA polymerase, sigma 24 (sigma E) factor	JEONG-1266_Chro_00474	SS17_Chro_03514
ykgN	putative IS protein	JEONG-1266_Chro_02696	SS17_Chro_01235
mcbA	protein involved in colanic acid production	JEONG-1266_Chro_03044	SS17_Chro_00891
dapB	dihydrodipicolinate reductase	JEONG-1266_Chro_03899	SS17_Chro_00031
group_2	hypothetical protein	JEONG-1266_Chro_02260	SS17_Chro_01671
fabI	enoyl-[acyl-carrier-protein] reductase	JEONG-1266_Chro_02208	SS17_Chro_01781
garP	galactarate / glucarate / glycerate:H+ symporter GarP	JEONG-1266_Chro_05296	SS17_Chro_04079
tus	DNA-binding protein; inhibition of replication at Ter sites	JEONG-1266_Chro_01824	SS17_Chro_02163
yehE	putative protein	JEONG-1266_Chro_01097	SS17_Chro_02892
waaJ	UDP-glucose:(glucosyl)LPS alpha-1,2-glucosyltransferase	JEONG-1266_Chro_04777	SS17_Chro_04595
ybaY	putative outer membrane lipoprotein	JEONG-1266_Chro_03431	SS17_Chro_00499
group_2006	hypothetical protein	JEONG-1266_Chro_00050	SS17_Chro_03937
yjiA	P-loop guanosine triphosphatase	JEONG-1266_Chro_03982	SS17_Chro_05388
group_2008	hypothetical protein	JEONG-1266_Chro_04206	SS17_Chro_05165
mioC	flavoprotein involved in biotin synthesis	JEONG-1266_Chro_04604	SS17_Chro_04767
asnS	asparaginyl-tRNA synthetase	JEONG-1266_Chro_02913	SS17_Chro_01021
yihU	succinate semialdehyde reductase	JEONG-1266_Chro_04467	SS17_Chro_04904
gmd_2	GDP-mannose 4,6-dehydratase	JEONG-1266_Chro_01198	SS17_Chro_02788
pnuC	nicotinamide riboside transporter	JEONG-1266_Chro_03145	SS17_Chro_00788
cobT	nicotinate-nucleotide dimethylbenzimidazole phosphoribosyltransferase	JEONG-1266_Chro_01348	SS17_Chro_02635
yggW	putative oxidoreductase	JEONG-1266_Chro_00068	SS17_Chro_03919
group_2016	hypothetical protein	JEONG-1266_Chro_04449	SS17_Chro_04922
adhP	ethanol dehydrogenase / alcohol dehydrogenase	JEONG-1266_Chro_02051	SS17_Chro_01937
group_2018	hypothetical protein	JEONG-1266_Chro_04694	SS17_Chro_04678
lpxM	myristoyl-acyl carrier protein (ACP)-dependent acyltransferase	JEONG-1266_Chro_01567	SS17_Chro_02417
ybbN_3	chaperone and weak protein oxidoreductase	JEONG-1266_Chro_04570	SS17_Chro_04801
group_2021	hypothetical protein	JEONG-1266_Chro_00174	SS17_Chro_03813
secM	secretion monitor that regulates SecA translation (General Secretory Pathway)	JEONG-1266_Chro_03832	SS17_Chro_00098
ydcV	YdcS/YdcT/YdcV/YdcU ABC transporter	JEONG-1266_Chro_02091	SS17_Chro_01897
ybjI	FMN phosphatase	JEONG-1266_Chro_03002	SS17_Chro_00932
group_2025	hypothetical protein	JEONG-1266_Chro_02728	SS17_Chro_01203
cfa	cyclopropane fatty acyl phospholipid synthase	JEONG-1266_Chro_01768	SS17_Chro_02218
alpA_2	AlpA DNA-binding transcriptional activator; CP4-57 prophage	JEONG-1266_Chro_00399	SS17_Chro_03589
nac	Nac DNA-binding transcriptional dual regulator	JEONG-1266_Chro_01351	SS17_Chro_02632
ycjV	putative sugar transporter subunit: ATP-binding component of ABC superfamily protein	JEONG-1266_Chro_02172	SS17_Chro_01817
wcaJ	putative colanic acid biosynthsis UDP-glucose lipid carrier transferase	JEONG-1266_Chro_01204	SS17_Chro_02782
yejO	putative autotransporter outer membrane protein	JEONG-1266_Chro_00939	SS17_Chro_03051
lsrK	autoinducer-2 kinase	JEONG-1266_Chro_02017	SS17_Chro_01970
ackA	acetate kinase	JEONG-1266_Chro_00837	SS17_Chro_03153
yfeK	putative protein	JEONG-1266_Chro_00626	SS17_Chro_03361
yahC	putative inner membrane protein	JEONG-1266_Chro_03574	SS17_Chro_00358
yeeS_2	CP4-44 prophage; predicted DNA repair protein	JEONG-1266_Chro_01331	SS17_Chro_02652
group_2036	hypothetical protein	JEONG-1266_Chro_03896	SS17_Chro_00034
group_2037	hypothetical protein	JEONG-1266_Chro_03143	SS17_Chro_00790
cbpA	CbpA monomer	JEONG-1266_Chro_02780	SS17_Chro_01151
group_2039	hypothetical protein	JEONG-1266_Chro_00270	SS17_Chro_03717
allA	ureidoglycolate lyase	JEONG-1266_Chro_03373	SS17_Chro_00557
panE	2-dehydropantoate 2-reductase	JEONG-1266_Chro_03459	SS17_Chro_00471
casD	Cascade subunit D	JEONG-1266_Chro_00293	SS17_Chro_03695
intS_2	CPS-53 (KpLE1) prophage; prophage CPS-53 integrase	JEONG-1266_Chro_00692	SS17_Chro_03295
ydjM	putative inner membrane protein regulated by LexA	JEONG-1266_Chro_01701	SS17_Chro_02285
group_2044	hypothetical protein	JEONG-1266_Chro_03079	SS17_Chro_00855
ycjZ_2	putative transcriptional regulator LysR-type	JEONG-1266_Chro_02159	SS17_Chro_01830
group_2046	hypothetical protein	JEONG-1266_Chro_04493	SS17_Chro_04878
djlA_1	chaperone with DnaK	JEONG-1266_Chro_03872	SS17_Chro_00057
csgD	CsgD DNA-binding transcriptional dual regulator	JEONG-1266_Chro_02619	SS17_Chro_01311
group_2049	hypothetical protein	JEONG-1266_Chro_00828	SS17_Chro_03162
yacG	DNA gyrase inhibitor YacG	JEONG-1266_Chro_03829	SS17_Chro_00101
yjgH	putative mRNA endoribonuclease	JEONG-1266_Chro_04066	SS17_Chro_05305
rhaB	L-rhamnulose kinase	JEONG-1266_Chro_04440	SS17_Chro_04931
pth	peptidyl-tRNA hydrolase	JEONG-1266_Chro_02366	SS17_Chro_01565
leuS	leucyl-tRNA synthetase	JEONG-1266_Chro_03255	SS17_Chro_00675
ycaM	YcaM predicted APC amino acid transporter	JEONG-1266_Chro_02942	SS17_Chro_00992
group_2055	hypothetical protein	JEONG-1266_Chro_00789	SS17_Chro_03199
ycbB	L,D-transpeptidase YcbB	JEONG-1266_Chro_02918	SS17_Chro_01016
essD_1	DLP12 prophage; predicted phage lysis protein	JEONG-1266_Chro_03108	SS17_Chro_00825
purD	phosphoribosylamine-glycine ligase	JEONG-1266_Chro_04333	SS17_Chro_05038
rimL	ribosomal-protein-L12-serine acetyltransferase	JEONG-1266_Chro_02107	SS17_Chro_01882
ykgF	putative amino acid dehydrogenase with NAD(P)-binding domain and ferridoxin-like domain protein	JEONG-1266_Chro_03592	SS17_Chro_00340
group_2060	hypothetical protein	JEONG-1266_Chro_00428	SS17_Chro_03560
xseB	exonuclease VII, small subunit	JEONG-1266_Chro_03462	SS17_Chro_00468
yibN	putative rhodanese-related sulfurtransferase	JEONG-1266_Chro_04790	SS17_Chro_04582
mutY	adenine glycosylase; G.C --> T.A transversions	JEONG-1266_Chro_00062	SS17_Chro_03925
tamB	translocation and assembly module - TamB subunit	JEONG-1266_Chro_04091	SS17_Chro_05281
yceG	putative aminodeoxychorismate lyase	JEONG-1266_Chro_02564	SS17_Chro_01366
xylH	xylose ABC transporter - membrane subunit	JEONG-1266_Chro_04829	SS17_Chro_04543
rpsG	30S ribosomal subunit protein S7	JEONG-1266_Chro_05099	SS17_Chro_04276
fusA	elongation factor G	JEONG-1266_Chro_05100	SS17_Chro_04275
bamA	Outer Membrane Protein Assembly Complex - BamA subunit	JEONG-1266_Chro_03755	SS17_Chro_00175
rffH	dTDP-glucose pyrophosphorylase 2	JEONG-1266_Chro_04562	SS17_Chro_04809
group_2070	hypothetical protein	JEONG-1266_Chro_00097	SS17_Chro_03890
wcaL	putative colanic biosynthesis glycosyl transferase	JEONG-1266_Chro_01207	SS17_Chro_02779
frlA	fructoselysine / psicoselysine transporter	JEONG-1266_Chro_05069	SS17_Chro_04306
group_2073	hypothetical protein	JEONG-1266_Chro_02680	SS17_Chro_01250
rsxB	member of SoxR-reducing complex	JEONG-1266_Chro_01803	SS17_Chro_02183
rluA	23S rRNA and tRNA pseudouridine synthase	JEONG-1266_Chro_03870	SS17_Chro_00059
group_2076	hypothetical protein	JEONG-1266_Chro_02478	SS17_Chro_01453
motB_1	MotB protein, enables flagellar motor rotation, linking torque machinery to cell wall	JEONG-1266_Chro_03674	SS17_Chro_00256
gldA	L-1,2-propanediol dehydrogenase / glycerol dehydrogenase	JEONG-1266_Chro_04393	SS17_Chro_04979
hslV	peptidase component of the HslVU protease	JEONG-1266_Chro_04410	SS17_Chro_04962
dnaT_5	primosome	JEONG-1266_Chro_03971	SS17_Chro_05399
potD_1	putrescine / spermidine ABC transporter - periplasmic binding protein	JEONG-1266_Chro_03525	SS17_Chro_00407
group_2081	hypothetical protein	JEONG-1266_Chro_01866	SS17_Chro_02121
group_2082	hypothetical protein	JEONG-1266_Chro_01094	SS17_Chro_02895
group_2083	hypothetical protein	JEONG-1266_Chro_00863	SS17_Chro_03127
napF	ferredoxin-type protein	JEONG-1266_Chro_00923	SS17_Chro_03067
yceD_2	General stress protein 16U	JEONG-1266_Chro_02676	SS17_Chro_01254
lepB	leader peptidase (signal peptidase I)	JEONG-1266_Chro_00479	SS17_Chro_03509
preT	NADH-dependent dihydropyrimidine dehydrogenase subunit	JEONG-1266_Chro_00984	SS17_Chro_03006
pepN	aminopeptidase N	JEONG-1266_Chro_02911	SS17_Chro_01023
tyrR	TyrR DNA-binding transcriptional dual regulator	JEONG-1266_Chro_02167	SS17_Chro_01822
envY	EnvY DNA-binding transcriptional activator	JEONG-1266_Chro_03341	SS17_Chro_00589
group_2090	hypothetical protein	JEONG-1266_Chro_00408	SS17_Chro_03580
ypfN	putative protein	JEONG-1266_Chro_00582	SS17_Chro_03405
agaW	PTS system N-acetylgalactosameine-specific IIC component 2	JEONG-1266_Chro_05289	SS17_Chro_04086
ygfS	putative oxidoreductase, 4Fe-4S ferredoxin-type subunit	JEONG-1266_Chro_00139	SS17_Chro_03848
ypdE	broad-specificity examinopeptidase	JEONG-1266_Chro_00659	SS17_Chro_03328
group_2095	hypothetical protein	JEONG-1266_Chro_03999	SS17_Chro_05372
csdL	CSD sulfur transfer protein	JEONG-1266_Chro_00232	SS17_Chro_03755
panC	pantothenate synthetase monomer	JEONG-1266_Chro_03798	SS17_Chro_00132
emrK	EmrKY-TolC multidrug efflux transport system - membrane fusion protein	JEONG-1266_Chro_00676	SS17_Chro_03311
allS	AllS transcriptional activator	JEONG-1266_Chro_03374	SS17_Chro_00556
group_21	hypothetical protein	JEONG-1266_Chro_03396	SS17_Chro_00535
mazE	MazE antitoxin of the MazF-MazE toxin-antitoxin system	JEONG-1266_Chro_00262	SS17_Chro_03725
yecF	putative protein	JEONG-1266_Chro_01480	SS17_Chro_02506
ompF	The Colicin A Import System	JEONG-1266_Chro_02914	SS17_Chro_01020
yjbE	putative protein	JEONG-1266_Chro_04308	SS17_Chro_05063
rpmH	50S ribosomal subunit protein L34	JEONG-1266_Chro_04646	SS17_Chro_04725
eco	ecotin monomer; serine protease inhibitor	JEONG-1266_Chro_00921	SS17_Chro_03069
hdeB	acid stress chaperone	JEONG-1266_Chro_04898	SS17_Chro_04475
group_2106	hypothetical protein	JEONG-1266_Chro_00361	SS17_Chro_03627
pheP	phenylalanine:H+ symporter PheP	JEONG-1266_Chro_03323	SS17_Chro_00607
fimZ_4	FimZ transcriptional regulator	JEONG-1266_Chro_01481	SS17_Chro_02505
folX	dihydroneopterin triphosphate 2'-epimerase monomer	JEONG-1266_Chro_00830	SS17_Chro_03160
group_211	hypothetical protein	JEONG-1266_Chro_01308	SS17_Chro_02675
eutT	putative cobalamine adenosyltransferase in ethanolamine utilization	JEONG-1266_Chro_00596	SS17_Chro_03391
group_2111	hypothetical protein	JEONG-1266_Chro_02669	SS17_Chro_01261
rsxC	member of SoxR-reducing complex	JEONG-1266_Chro_01802	SS17_Chro_02184
ligB	DNA ligase	JEONG-1266_Chro_04757	SS17_Chro_04615
sucB	Dihydrolipoyllysine-residue succinyltransferase component of 2-oxoglutarate dehydrogenase complex	JEONG-1266_Chro_03178	SS17_Chro_00755
group_2115	hypothetical protein	JEONG-1266_Chro_01276	SS17_Chro_02708
tatA	TatABCE protein export complex	JEONG-1266_Chro_04511	SS17_Chro_04860
group_2117	hypothetical protein	JEONG-1266_Chro_04471	SS17_Chro_04900
torR_7	TorR transcriptional dual regulator	JEONG-1266_Chro_03931	SS17_Chro_05439
flhB_1	flagellar biosynthesis protein FlhB	JEONG-1266_Chro_01542	SS17_Chro_02442
aes	acetyl esterase	JEONG-1266_Chro_03409	SS17_Chro_00521
sfmA_2	putative fimbrial-like adhesin protein	JEONG-1266_Chro_04618	SS17_Chro_04753
frvX	frv operon protein	JEONG-1266_Chro_04447	SS17_Chro_04924
fepE	ferric enterobactin (enterochelin) transport	JEONG-1266_Chro_03310	SS17_Chro_00620
asnB	asparagine synthetase B	JEONG-1266_Chro_03226	SS17_Chro_00705
group_2124	hypothetical protein	JEONG-1266_Chro_05146	SS17_Chro_04229
yhbY	putative RNA-binding protein	JEONG-1266_Chro_05239	SS17_Chro_04136
higA	antitoxin of the HigB-HigA toxin-antitoxin system	JEONG-1266_Chro_05336	SS17_Chro_04038
group_2127	hypothetical protein	JEONG-1266_Chro_02465	SS17_Chro_01467
actP	acetate / glycolate transporter	JEONG-1266_Chro_04250	SS17_Chro_05121
ybdG	mechanosensitive channel of miniconductance YbdG monomer	JEONG-1266_Chro_03322	SS17_Chro_00608
group_213	hypothetical protein	JEONG-1266_Chro_01186	SS17_Chro_02800
ybhB	putative kinase inhibitor	JEONG-1266_Chro_03077	SS17_Chro_00857
yjdJ	putative acyltransferase with acyl-CoA N-acyltransferase domain protein	JEONG-1266_Chro_04187	SS17_Chro_05184
yfhR	putative peptidase	JEONG-1266_Chro_00514	SS17_Chro_03474
ccmD	protoheme IX ABC transporter - membrane subunit CcmD	JEONG-1266_Chro_00933	SS17_Chro_03057
phnP	5-phospho-alpha-D-ribosyl 1,2-cyclic phosphate phosphodiesterase	JEONG-1266_Chro_04222	SS17_Chro_05149
group_2135	hypothetical protein	JEONG-1266_Chro_00690	SS17_Chro_03297
ydgH	putative protein	JEONG-1266_Chro_01830	SS17_Chro_02157
group_2137	hypothetical protein	JEONG-1266_Chro_01430	SS17_Chro_02556
nanM_1	N-acetylneuraminate mutarotase	JEONG-1266_Chro_04039	SS17_Chro_05332
cynT	carbonic anhydrase monomer	JEONG-1266_Chro_03548	SS17_Chro_00384
hemN_1	coproporphyrinogen III dehydrogenase	JEONG-1266_Chro_04904	SS17_Chro_04469
cho	endonuclease of nucleotide excision repair	JEONG-1266_Chro_01688	SS17_Chro_02298
yddM	putative DNA-binding transcriptional regulator	JEONG-1266_Chro_02052	SS17_Chro_01936
yeeW_1	CP4-44 prophage; predicted protein	JEONG-1266_Chro_02630	SS17_Chro_01300
yegQ	putative peptidase	JEONG-1266_Chro_01168	SS17_Chro_02819
nanC	N-acetylneuraminic acid outer membrane channel	JEONG-1266_Chro_04026	SS17_Chro_05345
group_2145	hypothetical protein	JEONG-1266_Chro_02690	SS17_Chro_01241
group_2146	hypothetical protein	JEONG-1266_Chro_01382	SS17_Chro_02601
stxB_1	Shiga toxin subunit B	JEONG-1266_Chro_01284	SS17_Chro_02700
relA	GDP pyrophosphokinase / GTP pyrophosphokinase	JEONG-1266_Chro_00261	SS17_Chro_03726
insF-1_1	IS3 element protein InsF	JEONG-1266_Chro_02710	SS17_Chro_01221
yecJ	putative protein	JEONG-1266_Chro_01522	SS17_Chro_02462
group_2150	hypothetical protein	JEONG-1266_Chro_02255	SS17_Chro_01676
icd	isocitrate dehydrogenase	JEONG-1266_Chro_02448	SS17_Chro_01484
group_2152	hypothetical protein	JEONG-1266_Chro_02629	SS17_Chro_01301
group_2153	hypothetical protein	JEONG-1266_Chro_01165	SS17_Chro_02822
yneM	small membrane protein	JEONG-1266_Chro_01990	SS17_Chro_01997
pgaB	poly-beta-1,6-N-acetyl-D-glucosamine N-deacetylase	JEONG-1266_Chro_02754	SS17_Chro_01177
pphA_2	protein phosphatase 1 modulates phosphoproteins, signals protein misfolding	JEONG-1266_Chro_01587	SS17_Chro_02398
ratA	50S ribosomal subunit-binding toxin of a predicted toxin-antitoxin pair	JEONG-1266_Chro_00432	SS17_Chro_03556
gntU	gluconate transporter GntU	JEONG-1266_Chro_05005	SS17_Chro_04370
hyfJ	hydrogenase 4 component J, putative protein processing element	JEONG-1266_Chro_00563	SS17_Chro_03425
envZ_3	EnvZ sensory histidine kinase	JEONG-1266_Chro_01825	SS17_Chro_02162
feoC	putative DNA-binding transcriptional regulator	JEONG-1266_Chro_05037	SS17_Chro_04338
fucU	L-fucose mutarotase	JEONG-1266_Chro_00240	SS17_Chro_03747
group_2162	hypothetical protein	JEONG-1266_Chro_00271	SS17_Chro_03716
kdgK	2-keto-3-deoxygluconokinase	JEONG-1266_Chro_04879	SS17_Chro_04494
ykgM_1	putative ribosomal protein	JEONG-1266_Chro_03608	SS17_Chro_00324
gabT	4-aminobutyrate aminotransferase monomer	JEONG-1266_Chro_00389	SS17_Chro_03599
group_2166	hypothetical protein	JEONG-1266_Chro_00816	SS17_Chro_03174
group_2167	hypothetical protein	JEONG-1266_Chro_03119	SS17_Chro_00814
group_2168	hypothetical protein	JEONG-1266_Chro_04404	SS17_Chro_04968
group_2169	hypothetical protein	JEONG-1266_Chro_04703	SS17_Chro_04669
group_217	hypothetical protein	JEONG-1266_Chro_01922	SS17_Chro_02066
lptD	outer membrane lipopolysaccharide transport and assembly complex - LptD subunit	JEONG-1266_Chro_03873	SS17_Chro_00056
group_2171	hypothetical protein	JEONG-1266_Chro_05009	SS17_Chro_04366
tamA	translocation and assembly module - TamA subunit	JEONG-1266_Chro_04092	SS17_Chro_05280
ypfG	putative protein	JEONG-1266_Chro_00589	SS17_Chro_03398
group_2174	hypothetical protein	JEONG-1266_Chro_01212	SS17_Chro_02774
dsbB	Disulfide bond formation protein B	JEONG-1266_Chro_02377	SS17_Chro_01554
ascF	beta-glucoside PTS permease AscF - cryptic	JEONG-1266_Chro_00334	SS17_Chro_03654
frmR	regulator protein	JEONG-1266_Chro_03528	SS17_Chro_00404
group_2178	hypothetical protein	JEONG-1266_Chro_03695	SS17_Chro_00235
napH	ferredoxin-type protein	JEONG-1266_Chro_00927	SS17_Chro_03063
flgD	flagellar biosynthesis, initiation of hook assembly	JEONG-1266_Chro_02585	SS17_Chro_01345
yecD	putative hydrolase	JEONG-1266_Chro_01555	SS17_Chro_02429
narW	NarW, probable private chaperone for NarZ nitrate reductase subunit	JEONG-1266_Chro_02065	SS17_Chro_01923
livM	branched chain amino acid transporter - membrane subunit	JEONG-1266_Chro_04987	SS17_Chro_04388
cstA	peptide transporter induced by carbon starvation	JEONG-1266_Chro_03299	SS17_Chro_00631
mobB	molybdopterin-guanine dinucleotide biosynthesis protein B	JEONG-1266_Chro_04495	SS17_Chro_04876
malF	maltose ABC transporter - membrane subunit	JEONG-1266_Chro_04301	SS17_Chro_05070
rplB	50S ribosomal subunit protein L2	JEONG-1266_Chro_05109	SS17_Chro_04266
ygaY	putative transporter	JEONG-1266_Chro_00369	SS17_Chro_03619
fadA	3-ketoacyl-CoA thiolase	JEONG-1266_Chro_04504	SS17_Chro_04867
yncI	putative protein	JEONG-1266_Chro_03685	SS17_Chro_00245
ytfQ	galactofuranose / galactopyranose ABC transporter - periplasmic binding protein	JEONG-1266_Chro_04086	SS17_Chro_05286
group_2190	hypothetical protein	JEONG-1266_Chro_02409	SS17_Chro_01522
ybaE	putative transporter subunit: periplasmic-binding component of ABC superfamily protein	JEONG-1266_Chro_03439	SS17_Chro_00491
group_2192	hypothetical protein	JEONG-1266_Chro_04718	SS17_Chro_04654
yifK	YifK APC transporter	JEONG-1266_Chro_04555	SS17_Chro_04816
nagC	NagC DNA-binding transcriptional dual regulator	JEONG-1266_Chro_03224	SS17_Chro_00707
hslO	molecular chaperone Hsp33	JEONG-1266_Chro_05046	SS17_Chro_04329
group_2196	hypothetical protein	JEONG-1266_Chro_03973	SS17_Chro_05397
dkgA_2	methylglyoxal reductase [multifunctional]	JEONG-1266_Chro_03597	SS17_Chro_00335
group_2198	hypothetical protein	JEONG-1266_Chro_00727	SS17_Chro_03261
hscA	chaperone, member of Hsp70 protein family	JEONG-1266_Chro_00522	SS17_Chro_03466
chaC	putative cation transport protein	JEONG-1266_Chro_02350	SS17_Chro_01581
group_2200	hypothetical protein	JEONG-1266_Chro_03429	SS17_Chro_00501
avtA	valine-pyruvate aminotransferase	JEONG-1266_Chro_04825	SS17_Chro_04547
bdm	biofilm-dependent modulation protein	JEONG-1266_Chro_02048	SS17_Chro_01940
napA	large subunit of periplasmic nitrate reductase, molybdoprotein	JEONG-1266_Chro_00925	SS17_Chro_03065
fixB	putative flavoprotein subunit required for anaerobic carnitine metabolism	JEONG-1266_Chro_03887	SS17_Chro_00043
group_2205	hypothetical protein	JEONG-1266_Chro_03863	SS17_Chro_00066
group_2206	hypothetical protein	JEONG-1266_Chro_03100	SS17_Chro_00834
hsdS	specificity determinant for hsdM and hsdR	JEONG-1266_Chro_03987	SS17_Chro_05383
yjfZ	putative protein	JEONG-1266_Chro_04109	SS17_Chro_05263
nuoG	NADH:ubiquinone oxidoreductase, chain G	JEONG-1266_Chro_00851	SS17_Chro_03139
plaP	putrescine:H+ symporter PlaP	JEONG-1266_Chro_01236	SS17_Chro_02750
group_2210	hypothetical protein	JEONG-1266_Chro_01513	SS17_Chro_02471
ydcZ	putative inner membrane protein	JEONG-1266_Chro_02087	SS17_Chro_01901
group_2212	hypothetical protein	JEONG-1266_Chro_00972	SS17_Chro_03018
asnA	asparagine synthetase A	JEONG-1266_Chro_04602	SS17_Chro_04769
mtlR	MtlR DNA-binding transcriptional repressor	JEONG-1266_Chro_04803	SS17_Chro_04569
group_2215	hypothetical protein	JEONG-1266_Chro_01312	SS17_Chro_02671
yjgA	putative alpha-helix protein	JEONG-1266_Chro_04078	SS17_Chro_05293
hisP	lysine / arginine / ornithine ABC transporter / histidine ABC transporter - ATP binding subunit	JEONG-1266_Chro_00827	SS17_Chro_03163
yheO	putative DNA-binding transcriptional regulator	JEONG-1266_Chro_05094	SS17_Chro_04281
mscL	mechanosensitive channel MscL	JEONG-1266_Chro_05136	SS17_Chro_04239
yehQ	putative protein	JEONG-1266_Chro_01083	SS17_Chro_02906
rdgB	dITP/XTP pyrophosphatase	JEONG-1266_Chro_00069	SS17_Chro_03918
zipA	essential cell division protein ZipA	JEONG-1266_Chro_00633	SS17_Chro_03354
hemB	porphobilinogen synthase	JEONG-1266_Chro_03517	SS17_Chro_00415
ssb_1	Single-stranded DNA-binding protein	JEONG-1266_Chro_02464	SS17_Chro_01468
fucI	L-fucose isomerase	JEONG-1266_Chro_00242	SS17_Chro_03745
group_2225	hypothetical protein	JEONG-1266_Chro_04950	SS17_Chro_04424
entE_1	enterobactin synthase multienzyme complex	JEONG-1266_Chro_03311	SS17_Chro_00619
uxuB	D-mannonate oxidoreductase	JEONG-1266_Chro_04014	SS17_Chro_05357
dtd	D-Tyr-tRNATyr deacylase	JEONG-1266_Chro_04462	SS17_Chro_04909
ygiC	putative enzyme	JEONG-1266_Chro_05375	SS17_Chro_03999
rplF	50S ribosomal subunit protein L6	JEONG-1266_Chro_05121	SS17_Chro_04254
nanS_7	putative 9-O-acetyl-N-acetylneuraminate esterase	JEONG-1266_Chro_01286	SS17_Chro_02698
djlA_2	DnaJ-like protein DjlA	JEONG-1266_Chro_01951	SS17_Chro_02037
rplP	50S ribosomal subunit protein L16	JEONG-1266_Chro_05113	SS17_Chro_04262
group_2233	hypothetical protein	JEONG-1266_Chro_00584	SS17_Chro_03403
argE	acetylornithine deacetylase	JEONG-1266_Chro_04382	SS17_Chro_04990
yidI	putative inner membrane protein	JEONG-1266_Chro_04666	SS17_Chro_04705
nusB	transcription antitermination protein NusB	JEONG-1266_Chro_03469	SS17_Chro_00461
tpx	lipid hydroperoxide peroxidase	JEONG-1266_Chro_02166	SS17_Chro_01823
yhdH	putative oxidoreductase, NAD(P)-binding	JEONG-1266_Chro_05173	SS17_Chro_04202
dnaC	chromosome replication; initiation and chain elongation	JEONG-1266_Chro_03972	SS17_Chro_05398
gadW_2	GadW DNA-binding transcriptional dual regulator	JEONG-1266_Chro_01948	SS17_Chro_02040
group_2240	hypothetical protein	JEONG-1266_Chro_04779	SS17_Chro_04593
trpS	tryptophanyl-tRNA synthetase	JEONG-1266_Chro_05063	SS17_Chro_04312
yheS	fused predicted transporter subunits of ABC superfamily: ATP-binding components	JEONG-1266_Chro_05087	SS17_Chro_04288
lptG	LptABCFG ABC transporter	JEONG-1266_Chro_04053	SS17_Chro_05318
group_2244	hypothetical protein	JEONG-1266_Chro_01012	SS17_Chro_02977
group_2245	hypothetical protein	JEONG-1266_Chro_01266	SS17_Chro_02718
hofQ_2	protein involved in utilization of DNA as a carbon source	JEONG-1266_Chro_05056	SS17_Chro_04319
group_2247	hypothetical protein	JEONG-1266_Chro_04513	SS17_Chro_04858
group_2248	hypothetical protein	JEONG-1266_Chro_01648	SS17_Chro_02338
ccdA	Antitoxin CcdA	JEONG-1266_Chro_03880	SS17_Chro_00049
caiC	carnitine-CoA ligase	JEONG-1266_Chro_03892	SS17_Chro_00038
rffC	dTDP-fucosamine acetyltransferase	JEONG-1266_Chro_04561	SS17_Chro_04810
group_2251	hypothetical protein	JEONG-1266_Chro_00179	SS17_Chro_03808
rluF	23S rRNA pseudouridine 2604 synthase	JEONG-1266_Chro_04312	SS17_Chro_05059
hemA	glutamyl-tRNA reductase	JEONG-1266_Chro_02360	SS17_Chro_01571
galT	galactose-1-phosphate uridylyltransferase	JEONG-1266_Chro_03138	SS17_Chro_00795
torR_5	TorR transcriptional dual regulator	JEONG-1266_Chro_04231	SS17_Chro_05140
metJ	MetJ transcriptional repressor	JEONG-1266_Chro_04400	SS17_Chro_04972
gatA_2	galactitol PTS permease - GatA subunit	JEONG-1266_Chro_04938	SS17_Chro_04436
eutH	putative inner membrane protein	JEONG-1266_Chro_00603	SS17_Chro_03384
ihfA	integration host factor (IHF), alpha subunit	JEONG-1266_Chro_01716	SS17_Chro_02270
gcvT_2	aminomethyltransferase	JEONG-1266_Chro_00120	SS17_Chro_03867
ynjF	putative phosphatidyl transferase, inner membrane protein	JEONG-1266_Chro_01671	SS17_Chro_02315
mltA	membrane-bound lytic murein transglycosylase A	JEONG-1266_Chro_00231	SS17_Chro_03756
yhjH	c-di-GMP phosphodiesterase	JEONG-1266_Chro_04880	SS17_Chro_04493
yidJ_2	putative sulfatase	JEONG-1266_Chro_04665	SS17_Chro_04706
ydhW	putative protein	JEONG-1266_Chro_01757	SS17_Chro_02229
artQ	arginine ABC transporter - membrane subunit	JEONG-1266_Chro_02980	SS17_Chro_00954
mlaD	phospholipid ABC transporter	JEONG-1266_Chro_05226	SS17_Chro_04149
group_2267	hypothetical protein	JEONG-1266_Chro_01910	SS17_Chro_02078
sodC_2	superoxide dismutase precursor (Cu-Zn)	JEONG-1266_Chro_01784	SS17_Chro_02202
rpmG	50S ribosomal subunit protein L33	JEONG-1266_Chro_04768	SS17_Chro_04604
sfmC	putative pilin chaperone, periplasmic	JEONG-1266_Chro_03347	SS17_Chro_00583
ilvY	IlvY DNA-binding transcriptional dual regulator	JEONG-1266_Chro_04577	SS17_Chro_04794
glgC	glucose-1-phosphate adenylyltransferase	JEONG-1266_Chro_05014	SS17_Chro_04361
serA	alpha-ketoglutarate reductase / D-3-phosphoglycerate dehydrogenase	JEONG-1266_Chro_00113	SS17_Chro_03874
tyrA	chorismate mutase / prephenate dehydrogenase	JEONG-1266_Chro_00451	SS17_Chro_03537
sfmM2	L-tyrosine C(3)-methyltransferase	JEONG-1266_Chro_04965	SS17_Chro_04410
group_2275	hypothetical protein	JEONG-1266_Chro_04975	SS17_Chro_04400
yhhI_4	putative transposase	JEONG-1266_Chro_02073	SS17_Chro_01915
yfbM	putative protein	JEONG-1266_Chro_00859	SS17_Chro_03131
hycG	hydrogenase 3 and formate hydrogenlyase complex, HycG subunit	JEONG-1266_Chro_00330	SS17_Chro_03658
gnd	6-phosphogluconate dehydrogenase (decarboxylating)	JEONG-1266_Chro_01223	SS17_Chro_02763
group_228	hypothetical protein	JEONG-1266_Chro_02721	SS17_Chro_01210
yraJ	putative outer membrane export usher protein	JEONG-1266_Chro_05276	SS17_Chro_04099
proB	gamma-glutamyl kinase-GP-reductase multienzyme complex	JEONG-1266_Chro_03662	SS17_Chro_00268
yceD_4	General stress protein 16U	JEONG-1266_Chro_02672	SS17_Chro_01258
group_2283	hypothetical protein	JEONG-1266_Chro_01081	SS17_Chro_02908
kup	K+ transporter Kup	JEONG-1266_Chro_04599	SS17_Chro_04772
phnJ	carbon-phosphorous lyase	JEONG-1266_Chro_04216	SS17_Chro_05155
leuC	isopropylmalate isomerase	JEONG-1266_Chro_03855	SS17_Chro_00074
sdhB	succinate dehydrogenase iron-sulfur protein	JEONG-1266_Chro_03180	SS17_Chro_00753
group_2288	hypothetical protein	JEONG-1266_Chro_03587	SS17_Chro_00345
entS	enterobactin efflux transporter EntS	JEONG-1266_Chro_03306	SS17_Chro_00624
yfeD	putative DNA-binding transcriptional regulator	JEONG-1266_Chro_00646	SS17_Chro_03341
ymjA	putative protein	JEONG-1266_Chro_02197	SS17_Chro_01792
yccU	putative CoA-binding protein with NAD(P)-binding Rossmann-fold domain protein	JEONG-1266_Chro_02877	SS17_Chro_01056
fimZ_7	FimZ transcriptional regulator	JEONG-1266_Chro_00675	SS17_Chro_03312
aaeR	quorum sensing transcriptional regulator of LYSR-type	JEONG-1266_Chro_05182	SS17_Chro_04193
lomR_3	Rac prophage; predicted protein, C-ter fragment	JEONG-1266_Chro_02407	SS17_Chro_01524
group_2295	hypothetical protein	JEONG-1266_Chro_03589	SS17_Chro_00343
flgN	flagellar biosynthesis protein FlgN	JEONG-1266_Chro_02590	SS17_Chro_01340
uidC_1	membrane-associated protein	JEONG-1266_Chro_01819	SS17_Chro_02168
mntH	Mn(2+) / Fe(2+): H+ symporter MntH	JEONG-1266_Chro_00652	SS17_Chro_03335
galE_2	UDP-glucose 4-epimerase monomer	JEONG-1266_Chro_01209	SS17_Chro_02777
djlB	putative chaperone	JEONG-1266_Chro_03250	SS17_Chro_00680
yedV_4	putative sensory kinase in two-component regulatory system with YedW	JEONG-1266_Chro_01171	SS17_Chro_02816
hyaE	protein involved in quality control of HyaA	JEONG-1266_Chro_02801	SS17_Chro_01130
yeeJ_1	adhesin	JEONG-1266_Chro_03599	SS17_Chro_00333
recD_2	RecBCD	JEONG-1266_Chro_00225	SS17_Chro_03762
lolA_2	Outer-membrane lipoprotein carrier protein	JEONG-1266_Chro_04953	SS17_Chro_04421
dnaB_1	primosome	JEONG-1266_Chro_01268	SS17_Chro_02716
nanS_11	putative 9-O-acetyl-N-acetylneuraminate esterase	JEONG-1266_Chro_00415	SS17_Chro_03573
sad	NAD+-dependent succinate semialdehyde dehydrogenase	JEONG-1266_Chro_02003	SS17_Chro_01984
rfaE	fused heptose 7-phosphate kinase/heptose 1-phosphate adenyltransferase	JEONG-1266_Chro_05366	SS17_Chro_04008
galR	GalR DNA-binding transcriptional dual regulator	JEONG-1266_Chro_00206	SS17_Chro_03781
group_2309	hypothetical protein	JEONG-1266_Chro_04013	SS17_Chro_05358
selA	selenocysteine synthase monomer	JEONG-1266_Chro_04812	SS17_Chro_04560
phnC	phosphonate ABC transporter - ATP binding subunit	JEONG-1266_Chro_04209	SS17_Chro_05162
group_2311	hypothetical protein	JEONG-1266_Chro_01146	SS17_Chro_02843
pqiA	paraquat-inducible protein A	JEONG-1266_Chro_02892	SS17_Chro_01041
recB	RecBCD	JEONG-1266_Chro_00224	SS17_Chro_03763
group_2314	hypothetical protein	JEONG-1266_Chro_02291	SS17_Chro_01640
yaeR	putative lyase	JEONG-1266_Chro_03745	SS17_Chro_00185
gudD	D-glucarate dehydratase	JEONG-1266_Chro_00258	SS17_Chro_03729
fucP	fucose:H+ symporter	JEONG-1266_Chro_00243	SS17_Chro_03744
bfd	bacterioferritin-associated ferredoxin	JEONG-1266_Chro_05102	SS17_Chro_04273
group_2319	hypothetical protein	JEONG-1266_Chro_01140	SS17_Chro_02849
yhbO	protein involved in stress response	JEONG-1266_Chro_05266	SS17_Chro_04109
yaiL	nucleoprotein/polynucleotide-associated enzyme	JEONG-1266_Chro_03531	SS17_Chro_00401
group_2321	hypothetical protein	JEONG-1266_Chro_03387	SS17_Chro_00543
gsk	inosine-guanosine kinase	JEONG-1266_Chro_03408	SS17_Chro_00522
ygeR	putative lipoprotein; predicted DNA-binding transcriptional regulator	JEONG-1266_Chro_00159	SS17_Chro_03828
group_2324	hypothetical protein	JEONG-1266_Chro_01255	SS17_Chro_02729
group_2325	hypothetical protein	JEONG-1266_Chro_04444	SS17_Chro_04927
aas_1	2-acylglycerophosphoethanolamine acyltransferase / acyl-ACP synthetase	JEONG-1266_Chro_00207	SS17_Chro_03780
feoB	Fe(2+) transporter FeoB	JEONG-1266_Chro_05038	SS17_Chro_04337
araB	L-ribulokinase monomer	JEONG-1266_Chro_03865	SS17_Chro_00064
rob	Rob DNA-binding transcriptional activator	JEONG-1266_Chro_03936	SS17_Chro_05434
yhaJ	putative DNA-binding transcriptional regulator LYSR-type	JEONG-1266_Chro_05313	SS17_Chro_04061
metN	L-methionine / D-methionine ABC transporter - ATP binding subunit	JEONG-1266_Chro_03732	SS17_Chro_00198
aaeX	hypothetical protein	JEONG-1266_Chro_05183	SS17_Chro_04192
leuE	leucine efflux transporter	JEONG-1266_Chro_01628	SS17_Chro_02358
yecS	putative transporter subunit: membrane component of ABC superfamily protein	JEONG-1266_Chro_01477	SS17_Chro_02509
ygaU	putative protein	JEONG-1266_Chro_00386	SS17_Chro_03602
acpS_2	holo-[acyl-carrier-protein] synthase	JEONG-1266_Chro_00484	SS17_Chro_03504
rplK	50S ribosomal subunit protein L11	JEONG-1266_Chro_04357	SS17_Chro_05015
ytfF	inner membrane protein	JEONG-1266_Chro_04102	SS17_Chro_05270
clsA	cardiolipin synthase	JEONG-1266_Chro_02320	SS17_Chro_01611
group_2339	hypothetical protein	JEONG-1266_Chro_01855	SS17_Chro_02132
smtA	putative S-adenosylmethionine-dependent methyltransferase	JEONG-1266_Chro_02922	SS17_Chro_01012
group_2340	hypothetical protein	JEONG-1266_Chro_00148	SS17_Chro_03839
asnC	AsnC-L-asparagine	JEONG-1266_Chro_04603	SS17_Chro_04768
yhfG	putative protein	JEONG-1266_Chro_05077	SS17_Chro_04298
yedW_8	putative DNA-binding response regulator in two-component system with YedV	JEONG-1266_Chro_00674	SS17_Chro_03313
ygfI_1	putative DNA-binding transcriptional regulator LYSR-type	JEONG-1266_Chro_00106	SS17_Chro_03881
yqhH	putative outer membrane lipoprotein	JEONG-1266_Chro_00009	SS17_Chro_03974
torR_3	TorR transcriptional dual regulator	JEONG-1266_Chro_01170	SS17_Chro_02817
yceD_5	General stress protein 16U	JEONG-1266_Chro_02671	SS17_Chro_01259
eda	multifunctional 2-keto-3-deoxygluconate 6-phosphate aldolase and 2-keto-4-hydroxyglutarate aldolase and oxaloacetate decarboxylase	JEONG-1266_Chro_01573	SS17_Chro_02411
hybG	hydrogenase 2 accessory protein	JEONG-1266_Chro_00031	SS17_Chro_03954
yedJ	putative phosphohydrolase	JEONG-1266_Chro_01436	SS17_Chro_02550
yciT	DNA-binding transcriptional regulator	JEONG-1266_Chro_02214	SS17_Chro_01775
rpsI	30S ribosomal subunit protein S9	JEONG-1266_Chro_05195	SS17_Chro_04180
iadA	isoaspartyl dipeptidase	JEONG-1266_Chro_04007	SS17_Chro_05364
mhpT_1	3-hydroxyphenylpropionate / 3-hydroxycinnamate:H+ symporter	JEONG-1266_Chro_03532	SS17_Chro_00400
rraA	ribonuclease E inhibitor protein	JEONG-1266_Chro_04413	SS17_Chro_04959
ydbK	putative pyruvate:flavodoxin oxidoreductase	JEONG-1266_Chro_02139	SS17_Chro_01850
rusA_6	endodeoxyribonuclease RUS (Holliday junction resolvase)	JEONG-1266_Chro_01945	SS17_Chro_02043
bssS	regulator of biofilm formation	JEONG-1266_Chro_02600	SS17_Chro_01330
fepG	ferric enterobactin ABC transporter - membrane subunit	JEONG-1266_Chro_03308	SS17_Chro_00622
yqgD	hypothetical protein	JEONG-1266_Chro_00082	SS17_Chro_03905
group_236	hypothetical protein	JEONG-1266_Chro_01155	SS17_Chro_02834
pheA	chorismate mutase / prephenate dehydratase	JEONG-1266_Chro_00452	SS17_Chro_03536
hyfR_3	HyfR DNA-binding transcriptional activator	JEONG-1266_Chro_04482	SS17_Chro_04889
ypeA	putative acyltransferase with acyl-CoA N-acyltransferase domain protein	JEONG-1266_Chro_00612	SS17_Chro_03375
potF	putrescine ABC transporter - periplasmic binding protein	JEONG-1266_Chro_02992	SS17_Chro_00942
glmS_2	L-glutamine:D-fructose-6-phosphate aminotransferase	JEONG-1266_Chro_04617	SS17_Chro_04754
flhE	flagellar protein	JEONG-1266_Chro_01544	SS17_Chro_02440
betI	BetI DNA-binding transcriptional repressor	JEONG-1266_Chro_03580	SS17_Chro_00352
gfcE	putative exopolysaccharide export protein	JEONG-1266_Chro_02794	SS17_Chro_01137
ompG	outer membrane porin OmpG	JEONG-1266_Chro_02171	SS17_Chro_01818
frwC	PTS permease - unknown specificity	JEONG-1266_Chro_04390	SS17_Chro_04982
thiP	thiamin ABC transporter - membrane subunit	JEONG-1266_Chro_03861	SS17_Chro_00068
group_2370	hypothetical protein	JEONG-1266_Chro_04868	SS17_Chro_04505
narX_1	Nitrate/nitrite sensor protein NarX	JEONG-1266_Chro_02346	SS17_Chro_01585
group_2372	hypothetical protein	JEONG-1266_Chro_01090	SS17_Chro_02899
cobC	putative adenosylcobalamin phosphatase/alpha-ribazole phosphatase	JEONG-1266_Chro_03259	SS17_Chro_00671
yhhQ	hypothetical protein; gene is a predicted member of the purine regulon	JEONG-1266_Chro_04970	SS17_Chro_04405
lsrF	putative class I aldolase	JEONG-1266_Chro_02011	SS17_Chro_01976
ybaS	glutaminase	JEONG-1266_Chro_03400	SS17_Chro_00531
ypeB	putative protein	JEONG-1266_Chro_00635	SS17_Chro_03352
ygfK	putative oxidoreductase, Fe-S subunit	JEONG-1266_Chro_00146	SS17_Chro_03841
dinG	ATP-dependent helicase	JEONG-1266_Chro_03051	SS17_Chro_00884
fliP_1	flagellar biosynthesis protein FliP	JEONG-1266_Chro_01449	SS17_Chro_02537
rplR	50S ribosomal subunit protein L18	JEONG-1266_Chro_05122	SS17_Chro_04253
pphA_3	protein phosphatase 1 modulates phosphoproteins, signals protein misfolding	JEONG-1266_Chro_01278	SS17_Chro_02706
nepI_1	purine ribonucleoside efflux transporter	JEONG-1266_Chro_03622	SS17_Chro_00310
aaeA	hydroxylated, aromatic carboxylic acid efflux transporter - putative membrane fusion protein	JEONG-1266_Chro_05184	SS17_Chro_04191
arpA_1	regulator of acetyl CoA synthetase	JEONG-1266_Chro_01709	SS17_Chro_02277
group_2385	hypothetical protein	JEONG-1266_Chro_02459	SS17_Chro_01473
bioH	pimeloyl-[acp] methyl ester esterase	JEONG-1266_Chro_05035	SS17_Chro_04340
ycfH	putative metallodependent hydrolase	JEONG-1266_Chro_02561	SS17_Chro_01369
hypD	protein involved in maturation of hydrogenase isoenzymes	JEONG-1266_Chro_00320	SS17_Chro_03668
yniB	putative inner membrane protein	JEONG-1266_Chro_01703	SS17_Chro_02283
ymdB	regulator of RNase III activity	JEONG-1266_Chro_02614	SS17_Chro_01316
group_2390	hypothetical protein	JEONG-1266_Chro_05085	SS17_Chro_04290
bamB	Outer Membrane Protein Assembly Complex - BamB subunit	JEONG-1266_Chro_00540	SS17_Chro_03448
msrA	methionine sulfoxide reductase A	JEONG-1266_Chro_04093	SS17_Chro_05279
group_2393	hypothetical protein	JEONG-1266_Chro_04959	SS17_Chro_04416
group_2394	hypothetical protein	JEONG-1266_Chro_00054	SS17_Chro_03933
group_2395	hypothetical protein	JEONG-1266_Chro_04973	SS17_Chro_04402
group_2396	hypothetical protein	JEONG-1266_Chro_01379	SS17_Chro_02604
emrE_1	multidrug efflux transporter EmrE	JEONG-1266_Chro_02442	SS17_Chro_01490
dinI_1	DNA damage-inducible protein I	JEONG-1266_Chro_02599	SS17_Chro_01331
rpoD	RNA polymerase, sigma 70 (sigma D) factor	JEONG-1266_Chro_05351	SS17_Chro_04023
ispH	1-hydroxy-2-methyl-2-(E)-butenyl 4-diphosphate reductase	JEONG-1266_Chro_03901	SS17_Chro_00029
fdrA	putative acyl-CoA synthetase with NAD(P)-binding Rossmann-fold domain protein	JEONG-1266_Chro_03360	SS17_Chro_00570
rsgA	ribosome small subunit-dependent GTPase A	JEONG-1266_Chro_04152	SS17_Chro_05219
yceO	small protein involved in biofilm formation and acid stress response	JEONG-1266_Chro_02602	SS17_Chro_01328
treC	trehalose-6-phosphate hydrolase	JEONG-1266_Chro_04073	SS17_Chro_05298
yegD	actin family protein	JEONG-1266_Chro_01179	SS17_Chro_02807
ribF	bifunctional riboflavin kinase / FMN adenylyltransferase	JEONG-1266_Chro_03905	SS17_Chro_00025
tfaD_3	DLP12 prophage; predicted tail fiber assembly protein	JEONG-1266_Chro_02278	SS17_Chro_01653
yjiC	hypothetical protein	JEONG-1266_Chro_04011	SS17_Chro_05360
nanM_2	N-acetylneuraminate mutarotase	JEONG-1266_Chro_04027	SS17_Chro_05344
greB	transcription elongation factor GreB	JEONG-1266_Chro_05041	SS17_Chro_04334
rplW	50S ribosomal subunit protein L23	JEONG-1266_Chro_05108	SS17_Chro_04267
selB	selenocysteyl-tRNA-specific translation elongation factor	JEONG-1266_Chro_04813	SS17_Chro_04559
uspA	universal stress global stress response regulator	JEONG-1266_Chro_04920	SS17_Chro_04453
group_2412	hypothetical protein	JEONG-1266_Chro_03081	SS17_Chro_00853
group_2413	hypothetical protein	JEONG-1266_Chro_04311	SS17_Chro_05060
gltX	glutamyl-tRNA synthetase	JEONG-1266_Chro_00643	SS17_Chro_03344
ddpF	YddO	JEONG-1266_Chro_02046	SS17_Chro_01942
group_2416	tRNA-Cys(gca)	JEONG-1266_Chro_01485	SS17_Chro_02501
uxaA	D-altronate dehydratase	JEONG-1266_Chro_05327	SS17_Chro_04047
mhpF	acetaldehyde dehydrogenase 2	JEONG-1266_Chro_03534	SS17_Chro_00398
yahN	putative neutral amino acid efflux system	JEONG-1266_Chro_03558	SS17_Chro_00374
tadA	tRNA-specific adenosine deaminase monomer	JEONG-1266_Chro_00488	SS17_Chro_03500
group_2420	hypothetical protein	JEONG-1266_Chro_03252	SS17_Chro_00678
btuC	vitamin B12 ABC transporter - membrane subunit	JEONG-1266_Chro_01717	SS17_Chro_02269
agaR	AgaR DNA-binding transcriptional repressor	JEONG-1266_Chro_05292	SS17_Chro_04083
ftnA	ferritin iron storage protein	JEONG-1266_Chro_01520	SS17_Chro_02464
yidJ_1	putative sulfatase	JEONG-1266_Chro_02984	SS17_Chro_00950
ssuA	aliphatic sulfonate ABC transporter - periplasmic binding protein	JEONG-1266_Chro_02907	SS17_Chro_01027
lexA_4	LexA DNA-binding transcriptional repressor	JEONG-1266_Chro_04291	SS17_Chro_05080
yebQ	putative transporter	JEONG-1266_Chro_01597	SS17_Chro_02388
slyB	outer membrane lipoprotein	JEONG-1266_Chro_01789	SS17_Chro_02197
kdpA	K+ transporting ATPase - K+ channel forming subunit	JEONG-1266_Chro_03203	SS17_Chro_00729
yghZ	L-glyceraldehyde 3-phosphate reductase	JEONG-1266_Chro_00021	SS17_Chro_03963
group_2430	hypothetical protein	JEONG-1266_Chro_04726	SS17_Chro_04646
ydiQ	putative subunit of YdiQ-YdiR flavoprotein	JEONG-1266_Chro_01731	SS17_Chro_02255
mtr	tryptohan / indole:H+ symporter Mtr	JEONG-1266_Chro_05258	SS17_Chro_04117
ycjQ	putative oxidoreductase, Zn-dependent and NAD(P)-binding	JEONG-1266_Chro_02177	SS17_Chro_01812
nrdF	ribonucleoside-diphosphate reductase 2	JEONG-1266_Chro_00373	SS17_Chro_03615
group_2435	hypothetical protein	JEONG-1266_Chro_01133	SS17_Chro_02856
group_2436	hypothetical protein	JEONG-1266_Chro_02477	SS17_Chro_01454
cadA	lysine decarboxylase 1	JEONG-1266_Chro_04182	SS17_Chro_05189
ubiC	chorismate lyase	JEONG-1266_Chro_04295	SS17_Chro_05076
fcl_2	GDP-fucose synthase	JEONG-1266_Chro_01199	SS17_Chro_02787
group_244	hypothetical protein	JEONG-1266_Chro_02253	SS17_Chro_01678
ybcQ_2	DLP12 prophage; predicted antitermination protein	JEONG-1266_Chro_01279	SS17_Chro_02705
ybhC	outer membrane lipoprotein	JEONG-1266_Chro_03124	SS17_Chro_00809
yhiD	putative Mg(2+) transport ATPase	JEONG-1266_Chro_04899	SS17_Chro_04474
ydfA_5	Qin prophage; predicted protein	JEONG-1266_Chro_01370	SS17_Chro_02613
folB	dihydroneopterin aldolase	JEONG-1266_Chro_05360	SS17_Chro_04014
zupT	heavy metal divalent cation transporter ZupT	JEONG-1266_Chro_05373	SS17_Chro_04001
ftsE	cell division protein FtsE	JEONG-1266_Chro_04978	SS17_Chro_04397
cobB	protein deacetylase, Sir2	JEONG-1266_Chro_02541	SS17_Chro_01389
group_2448	hypothetical protein	JEONG-1266_Chro_04969	SS17_Chro_04406
ylpA_1	Lipoprotein YlpA	JEONG-1266_Chro_02709	SS17_Chro_01222
ridA	putative enamine/imine deaminase	JEONG-1266_Chro_04069	SS17_Chro_05302
gor	glutathione reductase (NADPH)	JEONG-1266_Chro_04915	SS17_Chro_04458
curA	NADPH-dependent curcumin/dihydrocurcumin reductase subunit	JEONG-1266_Chro_02085	SS17_Chro_01903
yadL	hypothetical protein	JEONG-1266_Chro_03794	SS17_Chro_00136
ydcR_2	fused predicted DNA-binding transcriptional regulator and predicted amino transferase	JEONG-1266_Chro_00378	SS17_Chro_03610
group_2454	hypothetical protein	JEONG-1266_Chro_04817	SS17_Chro_04555
group_2455	hypothetical protein	JEONG-1266_Chro_01591	SS17_Chro_02394
group_2456	hypothetical protein	JEONG-1266_Chro_01967	SS17_Chro_02020
yiaU	putative DNA-binding transcriptional regulator, LysR-type	JEONG-1266_Chro_04819	SS17_Chro_04553
group_2458	hypothetical protein	JEONG-1266_Chro_02524	SS17_Chro_01406
group_2459	hypothetical protein	JEONG-1266_Chro_02292	SS17_Chro_01639
flk_2	putative flagella assembly protein	JEONG-1266_Chro_00812	SS17_Chro_03178
group_2460	hypothetical protein	JEONG-1266_Chro_00782	SS17_Chro_03206
queA	S-adenosylmethionine:tRNA ribosyltransferase-isomerase	JEONG-1266_Chro_03482	SS17_Chro_00448
group_2462	hypothetical protein	JEONG-1266_Chro_02644	SS17_Chro_01286
rrrQ_6	Qin prophage; predicted lysozyme	JEONG-1266_Chro_01397	SS17_Chro_02586
cspD	DNA replication inhibitor	JEONG-1266_Chro_02961	SS17_Chro_00973
hflC	regulator of FtsH protease	JEONG-1266_Chro_04138	SS17_Chro_05234
rimP	ribosome maturation protein	JEONG-1266_Chro_05249	SS17_Chro_04126
stfE_2	e14 prophage; predicted side tail fiber protein fragment	JEONG-1266_Chro_01159	SS17_Chro_02829
group_2468	hypothetical protein	JEONG-1266_Chro_02110	SS17_Chro_01879
ccmG	CcmEFGH holocytochrome c synthetase	JEONG-1266_Chro_00936	SS17_Chro_03054
yihL	YihL putative transcriptional regulator	JEONG-1266_Chro_04478	SS17_Chro_04893
murD	UDP-N-acetylmuramoyl-L-alanine:D-glutamate ligase	JEONG-1266_Chro_03841	SS17_Chro_00089
phnD	phosphonate ABC transporter - periplasmic binding protein	JEONG-1266_Chro_04210	SS17_Chro_05161
hokE_1	HokE	JEONG-1266_Chro_03317	SS17_Chro_00613
group_2473	hypothetical protein	JEONG-1266_Chro_00427	SS17_Chro_03561
group_2474	hypothetical protein	JEONG-1266_Chro_03628	SS17_Chro_00304
ybcJ	putative RNA-binding protein	JEONG-1266_Chro_03350	SS17_Chro_00580
dcd	dCTP deaminase	JEONG-1266_Chro_01184	SS17_Chro_02802
yfcF	glutathione S-transferase	JEONG-1266_Chro_00832	SS17_Chro_03158
yddB	putative porin protein	JEONG-1266_Chro_02033	SS17_Chro_01954
group_2479	hypothetical protein	JEONG-1266_Chro_04275	SS17_Chro_05096
group_248	hypothetical protein	JEONG-1266_Chro_04260	SS17_Chro_05111
oxyR	OxyR DNA-binding transcriptional dual regulator	JEONG-1266_Chro_04378	SS17_Chro_04994
ada	Ada DNA-binding transcriptional dual regulator	JEONG-1266_Chro_00917	SS17_Chro_03073
yeaX	putative oxidoreductase	JEONG-1266_Chro_01623	SS17_Chro_02363
arpA_3	regulator of acetyl CoA synthetase	JEONG-1266_Chro_04641	SS17_Chro_04730
group_2484	hypothetical protein	JEONG-1266_Chro_03047	SS17_Chro_00888
yraK_2	putative fimbrial protein	JEONG-1266_Chro_05274	SS17_Chro_04101
htrL	involved in lipopolysaccharide biosynthesis	JEONG-1266_Chro_04783	SS17_Chro_04589
minC	cell division inhibitor of the MinC-MinD-MinE and DicB-MinC systems that regulate septum placement	JEONG-1266_Chro_02387	SS17_Chro_01544
bisC	biotin sulfoxide reductase	JEONG-1266_Chro_04846	SS17_Chro_04526
ynbD	putative phosphatase, inner membrane protein	JEONG-1266_Chro_02125	SS17_Chro_01864
yhgF	putative transcriptional accessory protein	JEONG-1266_Chro_05040	SS17_Chro_04335
flhD	FlhDC DNA-binding transcriptional dual regulator	JEONG-1266_Chro_01530	SS17_Chro_02454
aspA	aspartate ammonia-lyase	JEONG-1266_Chro_04174	SS17_Chro_05197
group_2492	hypothetical protein	JEONG-1266_Chro_03642	SS17_Chro_00290
group_2493	hypothetical protein	JEONG-1266_Chro_04628	SS17_Chro_04743
rpmD	50S ribosomal subunit protein L30	JEONG-1266_Chro_05124	SS17_Chro_04251
rplA	50S ribosomal subunit protein L1	JEONG-1266_Chro_04356	SS17_Chro_05016
group_2496	hypothetical protein	JEONG-1266_Chro_01633	SS17_Chro_02353
group_2497	hypothetical protein	JEONG-1266_Chro_03655	SS17_Chro_00277
rimM	ribosome maturation protein	JEONG-1266_Chro_00443	SS17_Chro_03545
melR	MelR DNA-binding transcriptional dual regulator	JEONG-1266_Chro_04196	SS17_Chro_05175
ybhF	YbhF/YbhR/YbhS ABC transporter	JEONG-1266_Chro_03056	SS17_Chro_00878
tdcB	catabolic threonine dehydratase	JEONG-1266_Chro_05303	SS17_Chro_04071
ecnA	entericidin A, antidote to lipoprotein entericidin B	JEONG-1266_Chro_04165	SS17_Chro_05206
group_2501	hypothetical protein	JEONG-1266_Chro_03713	SS17_Chro_00217
bhsA	outer membrane protein involved in copper permeability, stress resistance and biofilm formation	JEONG-1266_Chro_02549	SS17_Chro_01381
thiG	thiazole synthase	JEONG-1266_Chro_04349	SS17_Chro_05023
cof	pyridoxal phosphatase / HMP-PP hydrolase	JEONG-1266_Chro_03438	SS17_Chro_00492
waaG	lipopolysaccharide glucosyltransferase I	JEONG-1266_Chro_04773	SS17_Chro_04599
rpmA	50S ribosomal subunit protein L27	JEONG-1266_Chro_05234	SS17_Chro_04141
hokD_3	Qin prophage; small toxic polypeptide	JEONG-1266_Chro_01383	SS17_Chro_02600
group_2508	hypothetical protein	JEONG-1266_Chro_02725	SS17_Chro_01206
ygeH	putative transcriptional regulator	JEONG-1266_Chro_00189	SS17_Chro_03798
proW	glycine betaine / proline ABC transporter - membrane subunit	JEONG-1266_Chro_00371	SS17_Chro_03617
glnK	Nitrogen regulatory protein P-II 2	JEONG-1266_Chro_03434	SS17_Chro_00496
group_2511	hypothetical protein	JEONG-1266_Chro_03578	SS17_Chro_00354
menA	1,4-dihydroxy-2-naphthoate octaprenyltransferase	JEONG-1266_Chro_04412	SS17_Chro_04960
garD	galactarate dehydratase	JEONG-1266_Chro_05295	SS17_Chro_04080
fdoI	formate dehydrogenase-O, gamma subunit	JEONG-1266_Chro_04454	SS17_Chro_04917
cysA	sulfate / thiosulfate ABC transporter - ATP binding subunit	JEONG-1266_Chro_00624	SS17_Chro_03363
yhhY	putative acetyltransferase	JEONG-1266_Chro_05000	SS17_Chro_04375
aer	aerotaxis sensor receptor, flavoprotein	JEONG-1266_Chro_05346	SS17_Chro_04028
clpA	ClpAXP	JEONG-1266_Chro_02959	SS17_Chro_00975
sufC	SufC component of SufBCD Fe-S cluster scaffold complex	JEONG-1266_Chro_01747	SS17_Chro_02239
rluD	23S rRNA pseudouridine synthase	JEONG-1266_Chro_00455	SS17_Chro_03533
ycjS	putative oxidoreductase, NADH-binding	JEONG-1266_Chro_02175	SS17_Chro_01814
zntA	zinc, cadmium and lead efflux system	JEONG-1266_Chro_04972	SS17_Chro_04403
mrcB	penicillin-binding protein 1B	JEONG-1266_Chro_03782	SS17_Chro_00148
tgt	tRNA-guanine transglycosylase monomer	JEONG-1266_Chro_03481	SS17_Chro_00449
bfr	bacterioferritin monomer	JEONG-1266_Chro_05103	SS17_Chro_04272
fepC_1	ferric enterobactin ABC transporter - ATP binding subunit	JEONG-1266_Chro_03309	SS17_Chro_00621
hyuA	phenylhydantoinase monomer	JEONG-1266_Chro_00151	SS17_Chro_03836
yegH	putative transport protein	JEONG-1266_Chro_01188	SS17_Chro_02798
ycjY_2	putative hydrolase	JEONG-1266_Chro_03603	SS17_Chro_00329
nfsA	NADPH nitroreductase monomer	JEONG-1266_Chro_02995	SS17_Chro_00939
yeaI	putative diguanylate cyclase	JEONG-1266_Chro_01640	SS17_Chro_02346
group_2530	hypothetical protein	JEONG-1266_Chro_01019	SS17_Chro_02970
hns	H-NS DNA-binding transcriptional dual regulator	JEONG-1266_Chro_02332	SS17_Chro_01599
metH	cobalamin-dependent methionine synthase	JEONG-1266_Chro_04322	SS17_Chro_05049
hisS	histidyl-tRNA synthetase	JEONG-1266_Chro_00538	SS17_Chro_03450
yhbJ	putative P-loop containing ATPase	JEONG-1266_Chro_05214	SS17_Chro_04161
nuoB	NADH:ubiquinone oxidoreductase, chain B	JEONG-1266_Chro_00847	SS17_Chro_03143
group_2536	hypothetical protein	JEONG-1266_Chro_00084	SS17_Chro_03903
nuoI	NADH:ubiquinone oxidoreductase, chain I	JEONG-1266_Chro_00853	SS17_Chro_03137
fliG	flagellar motor switch protein FliG	JEONG-1266_Chro_01458	SS17_Chro_02528
manZ_1	mannose PTS permease - ManZ subunit	JEONG-1266_Chro_01606	SS17_Chro_02379
dppB	dipeptide ABC transporter - putative membrane subunit	JEONG-1266_Chro_04860	SS17_Chro_04512
nrdD	ribonucleoside-triphosphate reductase	JEONG-1266_Chro_04074	SS17_Chro_05297
chiP_2	chitobiose outer membrane porin	JEONG-1266_Chro_03218	SS17_Chro_00713
yhjD	inner membrane protein associated with lipopolysaccharide transport	JEONG-1266_Chro_04883	SS17_Chro_04490
sufE	sulfur acceptor that activates SufS cysteine desulfurase	JEONG-1266_Chro_01750	SS17_Chro_02236
dcm	DNA-cytosine methyltransferase	JEONG-1266_Chro_01437	SS17_Chro_02549
agaV	PTS system, cytoplasmic, N-acetylgalactosamine-specific IIB component 2 (EIIB-AGA)	JEONG-1266_Chro_05290	SS17_Chro_04085
group_2546	hypothetical protein	JEONG-1266_Chro_02384	SS17_Chro_01547
yncJ	putative protein	JEONG-1266_Chro_02098	SS17_Chro_01890
hyi	hydroxypyruvate isomerase	JEONG-1266_Chro_03370	SS17_Chro_00560
cyoC	cytochrome bo terminal oxidase subunit III	JEONG-1266_Chro_03454	SS17_Chro_00476
yhdZ	YhdW/YhdX/YhdY/YhdZ ABC transporter	JEONG-1266_Chro_05152	SS17_Chro_04223
group_2550	hypothetical protein	JEONG-1266_Chro_05028	SS17_Chro_04347
group_2551	hypothetical protein	JEONG-1266_Chro_02675	SS17_Chro_01255
fdnG_2	formate dehydrogenase N, alpha subunit	JEONG-1266_Chro_02055	SS17_Chro_01933
iscS	cysteine desulfurase monomer	JEONG-1266_Chro_00518	SS17_Chro_03470
nlpC	NlpC-putative lipoprotein hydrolase	JEONG-1266_Chro_01720	SS17_Chro_02266
yfaL	adhesin	JEONG-1266_Chro_00903	SS17_Chro_03087
group_2556	hypothetical protein	JEONG-1266_Chro_01958	SS17_Chro_02030
yieP	putative transcriptional regulator	JEONG-1266_Chro_04591	SS17_Chro_04780
gcvA_2	GcvA DNA-binding transcriptional dual regulator	JEONG-1266_Chro_00236	SS17_Chro_03751
lexA_2	LexA repressor	JEONG-1266_Chro_01371	SS17_Chro_02612
group_256	hypothetical protein	JEONG-1266_Chro_01156	SS17_Chro_02833
fliA	RNA polymerase, sigma 28 (sigma F) factor	JEONG-1266_Chro_01473	SS17_Chro_02513
ymfK_1	e14 prophage; predicted repressor protein	JEONG-1266_Chro_03657	SS17_Chro_00275
gpmA	2,3-bisphosphoglycerate-dependent phosphoglycerate mutase monomer	JEONG-1266_Chro_03141	SS17_Chro_00792
amiC	N-acetylmuramyl-L-alanine amidase	JEONG-1266_Chro_00227	SS17_Chro_03760
ydhO	putative lipoprotein	JEONG-1266_Chro_01775	SS17_Chro_02211
secE	Sec Translocation Complex	JEONG-1266_Chro_04359	SS17_Chro_05013
bcsA	cellulose synthase, catalytic subunit	JEONG-1266_Chro_04872	SS17_Chro_04501
yehC_1	putative fimbrial chaperone	JEONG-1266_Chro_03909	SS17_Chro_00021
group_257	hypothetical protein	JEONG-1266_Chro_02708	SS17_Chro_01223
group_2570	hypothetical protein	JEONG-1266_Chro_01164	SS17_Chro_02823
ydaT_5	Rac prophage; predicted protein	JEONG-1266_Chro_01373	SS17_Chro_02610
ybgL	putative lactam utilization protein	JEONG-1266_Chro_03192	SS17_Chro_00741
aroE	shikimate dehydrogenase	JEONG-1266_Chro_05145	SS17_Chro_04230
group_2574	hypothetical protein	JEONG-1266_Chro_01262	SS17_Chro_02722
shlB_1	Hemolysin transporter protein ShlB	JEONG-1266_Chro_02738	SS17_Chro_01193
group_2576	hypothetical protein	JEONG-1266_Chro_02473	SS17_Chro_01458
yedQ	putative diguanylate cyclase	JEONG-1266_Chro_01442	SS17_Chro_02544
group_2578	hypothetical protein	JEONG-1266_Chro_01271	SS17_Chro_02713
ulaC	L-ascorbate PTS permease - UlaC subunit	JEONG-1266_Chro_04118	SS17_Chro_05254
ascG	AscG DNA-binding transcriptional repressor	JEONG-1266_Chro_00335	SS17_Chro_03653
cusA	copper / silver efflux transport system - membrane subunit	JEONG-1266_Chro_03324	SS17_Chro_00606
group_2581	hypothetical protein	JEONG-1266_Chro_01505	SS17_Chro_02479
cdiA2	tRNA nuclease CdiA-2	JEONG-1266_Chro_02739	SS17_Chro_01192
group_2583	Putative esterase	JEONG-1266_Chro_04954	SS17_Chro_04420
kdgR	KdgR DNA-binding transcriptional repressor	JEONG-1266_Chro_01598	SS17_Chro_02387
thiD	hydroxymethylpyrimidine kinase / phosphohydroxymethylpyrimidine kinase	JEONG-1266_Chro_01109	SS17_Chro_02880
rlmF	23S rRNA methyltransferase	JEONG-1266_Chro_03043	SS17_Chro_00892
group_2587	hypothetical protein	JEONG-1266_Chro_02169	SS17_Chro_01820
rzpD_5	DLP12 prophage; predicted murein endopeptidase	JEONG-1266_Chro_02281	SS17_Chro_01650
ybcN_2	DLP12 prophage; DNA base-flipping protein	JEONG-1266_Chro_01040	SS17_Chro_02949
agaC	galactosamine PTS permease - cryptic	JEONG-1266_Chro_05282	SS17_Chro_04093
csgE	curli transport specificity factor	JEONG-1266_Chro_02620	SS17_Chro_01310
sucC	succinyl-CoA synthetase, beta subunit	JEONG-1266_Chro_03177	SS17_Chro_00756
ycgJ	putative protein	JEONG-1266_Chro_02386	SS17_Chro_01545
group_2595	hypothetical protein	JEONG-1266_Chro_05205	SS17_Chro_04170
yehD_2	putative fimbrial-like adhesin protein	JEONG-1266_Chro_01098	SS17_Chro_02891
yjjG	pyrimidine nucleotidase	JEONG-1266_Chro_03960	SS17_Chro_05410
fadM	thioesterase III	JEONG-1266_Chro_03441	SS17_Chro_00489
amn	AMP nucleosidase	JEONG-1266_Chro_01357	SS17_Chro_02626
ycgM_1	putative isomerase/hydrolase	JEONG-1266_Chro_02382	SS17_Chro_01549
yadE	putative polysaccharide deacetylase lipoprotein	JEONG-1266_Chro_03801	SS17_Chro_00129
waaF	ADP-heptose:LPS heptosyltransferase II	JEONG-1266_Chro_04781	SS17_Chro_04591
betA	choline dehydrogenase	JEONG-1266_Chro_03582	SS17_Chro_00350
ycjO	YcjN/YcjO/YcjP ABC transporter	JEONG-1266_Chro_02179	SS17_Chro_01810
yejG	putative protein	JEONG-1266_Chro_00948	SS17_Chro_03042
group_2605	hypothetical protein	JEONG-1266_Chro_03601	SS17_Chro_00331
der	50S ribosomal subunit stability factor	JEONG-1266_Chro_00541	SS17_Chro_03447
yjiR	putative regulator	JEONG-1266_Chro_03992	SS17_Chro_05379
ydcW	gamma-aminobutyraldehyde dehydrogenase	JEONG-1266_Chro_02090	SS17_Chro_01898
yjjL	galactonate:H+ symporter	JEONG-1266_Chro_03977	SS17_Chro_05393
nadE	NAD synthetase, NH3-dependent	JEONG-1266_Chro_01689	SS17_Chro_02297
group_2610	hypothetical protein	JEONG-1266_Chro_03120	SS17_Chro_00813
ldcC	lysine decarboxylase 2	JEONG-1266_Chro_03746	SS17_Chro_00184
uxaC	D-glucuronate isomerase / D-galacturonate isomerase	JEONG-1266_Chro_05326	SS17_Chro_04048
mraY	phospho-N-acetylmuramoyl-pentapeptide transferase	JEONG-1266_Chro_03842	SS17_Chro_00088
sfmA_1	putative fimbrial-like adhesin protein	JEONG-1266_Chro_03348	SS17_Chro_00582
apbE	putative thiamine biosynthesis lipoprotein	JEONG-1266_Chro_00916	SS17_Chro_03074
mlc	Mlc DNA-binding transcriptional repressor	JEONG-1266_Chro_01840	SS17_Chro_02147
group_2617	hypothetical protein	JEONG-1266_Chro_04730	SS17_Chro_04642
fimZ_5	FimZ transcriptional regulator	JEONG-1266_Chro_00938	SS17_Chro_03052
elfG_1	putative fimbrial-like adhesin protein	JEONG-1266_Chro_02901	SS17_Chro_01032
rcsF	RcsF outer membrane lipoprotein	JEONG-1266_Chro_03735	SS17_Chro_00195
phnF	PhnF predicted transcriptional regulator	JEONG-1266_Chro_04212	SS17_Chro_05159
group_2623	hypothetical protein	JEONG-1266_Chro_01152	SS17_Chro_02837
yedW_4	putative DNA-binding response regulator in two-component system with YedV	JEONG-1266_Chro_02454	SS17_Chro_01478
mglB	galactose ABC transporter - periplasmic binding protein	JEONG-1266_Chro_00980	SS17_Chro_03010
group_2626	hypothetical protein	JEONG-1266_Chro_00187	SS17_Chro_03800
fixA	putative flavoprotein subunit required for anaerobic carnitine metabolism	JEONG-1266_Chro_03888	SS17_Chro_00042
ispU	subunit of undecaprenyl diphosphate synthase	JEONG-1266_Chro_03759	SS17_Chro_00171
group_2629	hypothetical protein	JEONG-1266_Chro_04456	SS17_Chro_04915
group_263	hypothetical protein	JEONG-1266_Chro_03584	SS17_Chro_00348
ybiU	putative protein	JEONG-1266_Chro_03029	SS17_Chro_00906
ydeO_1	YdeO DNA-binding transcriptional dual regulator	JEONG-1266_Chro_03646	SS17_Chro_00287
hofB	protein involved in plasmid replication	JEONG-1266_Chro_03824	SS17_Chro_00106
minE	cell division topological specificity factor and inhibitory component of the MinC-MinD-MinE system that regulates septum placement	JEONG-1266_Chro_02389	SS17_Chro_01542
ptsG	glucose PTS permease - PtsG subunit	JEONG-1266_Chro_02560	SS17_Chro_01370
rtcA	RNA 3'-terminal phosphate cyclase	JEONG-1266_Chro_05026	SS17_Chro_04349
group_2638	hypothetical protein	JEONG-1266_Chro_02270	SS17_Chro_01661
ybeM_2	hypothetical protein	JEONG-1266_Chro_03271	SS17_Chro_00659
yjjV	putative DNase	JEONG-1266_Chro_03955	SS17_Chro_05415
group_2640	hypothetical protein	JEONG-1266_Chro_04568	SS17_Chro_04803
gcvT_1	aminomethyltransferase	JEONG-1266_Chro_02733	SS17_Chro_01198
group_2642	hypothetical protein	JEONG-1266_Chro_04999	SS17_Chro_04376
ppk	degradosome	JEONG-1266_Chro_00552	SS17_Chro_03436
ycjW	putative DNA-binding transcriptional regulator, LacI type	JEONG-1266_Chro_02170	SS17_Chro_01819
slp	starvation lipoprotein	JEONG-1266_Chro_04909	SS17_Chro_04464
rrrD_2	DLP12 prophage; lysozyme	JEONG-1266_Chro_01290	SS17_Chro_02694
ynfG	oxidoreductase, predicted Fe-S subunit	JEONG-1266_Chro_01845	SS17_Chro_02142
group_2648	hypothetical protein	JEONG-1266_Chro_02834	SS17_Chro_01098
group_2649	hypothetical protein	JEONG-1266_Chro_00398	SS17_Chro_03590
tauB	taurine ABC transporter - ATP binding subunit	JEONG-1266_Chro_03520	SS17_Chro_00412
ycbU	putative fimbrial-like adhesin protein	JEONG-1266_Chro_02900	SS17_Chro_01033
dusA	tRNA-dihydrouridine synthase A	JEONG-1266_Chro_04269	SS17_Chro_05102
efeB	heme-containing peroxidase/deferrochelatase	JEONG-1266_Chro_02758	SS17_Chro_01173
group_2653	hypothetical protein	JEONG-1266_Chro_04208	SS17_Chro_05163
paoA	aldehyde dehydrogenase, Fe-S subunit	JEONG-1266_Chro_03618	SS17_Chro_00314
group_2655	hypothetical protein	JEONG-1266_Chro_03253	SS17_Chro_00677
yjfC	putative synthetase/amidase	JEONG-1266_Chro_04127	SS17_Chro_05245
bglJ	BglJ DNA-binding transcriptional regulator	JEONG-1266_Chro_03967	SS17_Chro_05403
group_2658	hypothetical protein	JEONG-1266_Chro_03122	SS17_Chro_00811
yihY	putative inner membrane protein	JEONG-1266_Chro_04463	SS17_Chro_04908
group_266	hypothetical protein	JEONG-1266_Chro_00742	SS17_Chro_03246
group_2660	hypothetical protein	JEONG-1266_Chro_04403	SS17_Chro_04969
ydfR_3	Qin prophage; predicted protein	JEONG-1266_Chro_01955	SS17_Chro_02033
kbaY_2	tagatose-1,6-bisphosphate aldolase 1	JEONG-1266_Chro_04933	SS17_Chro_04441
ytfG	NAD(P)H:quinone oxidoreductase	JEONG-1266_Chro_04101	SS17_Chro_05271
uvrA	excision nuclease subunit A	JEONG-1266_Chro_04259	SS17_Chro_05112
group_2665	hypothetical protein	JEONG-1266_Chro_01465	SS17_Chro_02521
djlA_3	DnaJ-like protein DjlA	JEONG-1266_Chro_01884	SS17_Chro_02103
gltJ	glutamate / aspartate ABC transporter - membrane subunit	JEONG-1266_Chro_03241	SS17_Chro_00690
group_2668	hypothetical protein	JEONG-1266_Chro_03501	SS17_Chro_00429
arfA	ribosome rescue factor	JEONG-1266_Chro_05135	SS17_Chro_04240
afuB	AfuB	JEONG-1266_Chro_03526	SS17_Chro_00406
paoC	aldehyde dehydrogenase: molybdenum cofactor-binding subunit	JEONG-1266_Chro_03620	SS17_Chro_00312
gmm_2	GDP-mannose mannosyl hydrolase	JEONG-1266_Chro_01200	SS17_Chro_02786
stfR_3	putative membrane protein	JEONG-1266_Chro_02406	SS17_Chro_01525
yiiD	putative acetyltransferase	JEONG-1266_Chro_04461	SS17_Chro_04910
cyaA	adenylate cyclase	JEONG-1266_Chro_04542	SS17_Chro_04829
dcyD	D-cysteine desulfhydrase monomer	JEONG-1266_Chro_01476	SS17_Chro_02510
hycB	hydrogenase 3, Fe-S subunit	JEONG-1266_Chro_00325	SS17_Chro_03663
group_2677	hypothetical protein	JEONG-1266_Chro_04631	SS17_Chro_04740
yhbV	putative protease	JEONG-1266_Chro_05260	SS17_Chro_04115
ulaR	UlaR DNA-binding transcriptional repressor	JEONG-1266_Chro_04122	SS17_Chro_05250
ftsL	essential cell division protein FtsL	JEONG-1266_Chro_03846	SS17_Chro_00084
group_2680	hypothetical protein	JEONG-1266_Chro_01575	SS17_Chro_02409
yhhX	putative oxidoreductase with NAD(P)-binding Rossmann-fold domain protein	JEONG-1266_Chro_05001	SS17_Chro_04374
purE	N5-carboxyaminoimidazole ribonucleotide mutase	JEONG-1266_Chro_03355	SS17_Chro_00575
tyrP	tyrosine:H+ symporter TyrP	JEONG-1266_Chro_01518	SS17_Chro_02466
frwB	PTS permease - unknown specificity	JEONG-1266_Chro_04389	SS17_Chro_04983
group_2685	hypothetical protein	JEONG-1266_Chro_04834	SS17_Chro_04538
group_2686	hypothetical protein	JEONG-1266_Chro_03635	SS17_Chro_00297
mreD	longitudinal peptidoglycan synthesis/chromosome segregation-directing complex	JEONG-1266_Chro_05177	SS17_Chro_04198
yhjK	putative diguanylate cyclase	JEONG-1266_Chro_04876	SS17_Chro_04497
flgM	anti-sigma factor for FliA (sigma 28)	JEONG-1266_Chro_02589	SS17_Chro_01341
group_269	hypothetical protein	JEONG-1266_Chro_02412	SS17_Chro_01519
fimA_3	major type 1 subunit fimbrin (pilin)	JEONG-1266_Chro_04023	SS17_Chro_05348
ykgG	putative transporter	JEONG-1266_Chro_03591	SS17_Chro_00341
fecD_2	ferric dicitrate ABC transporter - membrane subunit	JEONG-1266_Chro_05385	SS17_Chro_03989
group_2693	hypothetical protein	JEONG-1266_Chro_04004	SS17_Chro_05367
group_2694	hypothetical protein	JEONG-1266_Chro_04835	SS17_Chro_04537
flgE	flagellar hook protein FlgE	JEONG-1266_Chro_02584	SS17_Chro_01346
group_2696	hypothetical protein	JEONG-1266_Chro_01028	SS17_Chro_02961
rpsK	30S ribosomal subunit protein S11	JEONG-1266_Chro_05129	SS17_Chro_04246
hcaF	3-phenylpropionate dioxygenase, beta subunit	JEONG-1266_Chro_00509	SS17_Chro_03479
yibH	putative membrane protein	JEONG-1266_Chro_04807	SS17_Chro_04565
ybiW_2	putative pyruvate formate lyase	JEONG-1266_Chro_03027	SS17_Chro_00908
yddW	putative lipoprotein	JEONG-1266_Chro_02037	SS17_Chro_01950
groS	GroES, chaperone binds to Hsp60 in pres. Mg-ATP, suppressing its ATPase activity	JEONG-1266_Chro_04171	SS17_Chro_05200
truA	tRNA pseudouridine synthase I	JEONG-1266_Chro_00815	SS17_Chro_03175
group_2702	hypothetical protein	JEONG-1266_Chro_02256	SS17_Chro_01675
yqjF	putative quinol oxidase subunit	JEONG-1266_Chro_05317	SS17_Chro_04057
envR	EnvR DNA-binding transcriptional repressor	JEONG-1266_Chro_05163	SS17_Chro_04212
group_2705	hypothetical protein	JEONG-1266_Chro_02242	SS17_Chro_01747
group_2706	hypothetical protein	JEONG-1266_Chro_02461	SS17_Chro_01471
rutD	putative aminoacrylate hydrolase	JEONG-1266_Chro_02770	SS17_Chro_01161
allB_2	allantoinase monomer	JEONG-1266_Chro_03366	SS17_Chro_00564
emrB	EmrAB-TolC multidrug efflux transport system - membrane subunit	JEONG-1266_Chro_00364	SS17_Chro_03624
ybiB	putative transferase/phosphorylase	JEONG-1266_Chro_03050	SS17_Chro_00885
glpG	intramembrane serine protease GlpG	JEONG-1266_Chro_05022	SS17_Chro_04353
fhuB	iron (III) hydroxamate ABC transporter - membrane subunit	JEONG-1266_Chro_03778	SS17_Chro_00152
norV	flavorubredoxin	JEONG-1266_Chro_00339	SS17_Chro_03649
lolB	outer membrane lipoprotein, localization of lipoproteins in the outer membrane	JEONG-1266_Chro_02361	SS17_Chro_01570
malT	MalT transcriptional activator	JEONG-1266_Chro_05029	SS17_Chro_04346
aldB	acetaldehyde dehydrogenase	JEONG-1266_Chro_04816	SS17_Chro_04556
tusC	sulfur transfer protein complex, TusC subunit	JEONG-1266_Chro_05096	SS17_Chro_04279
rfaH	RfaH transcriptional antiterminator	JEONG-1266_Chro_04507	SS17_Chro_04864
djlC_2	Hsc56, co-chaperone of Hsc62	JEONG-1266_Chro_03246	SS17_Chro_00685
hspQ	heat shock protein, hemimethylated DNA-binding protein	JEONG-1266_Chro_02876	SS17_Chro_01057
yegT	YegT MFS transporter	JEONG-1266_Chro_01114	SS17_Chro_02875
fliI_1	flagellum-specific ATP synthase FliI	JEONG-1266_Chro_01456	SS17_Chro_02530
group_2721	hypothetical protein	JEONG-1266_Chro_01073	SS17_Chro_02916
hyaD	protein involved in processing of HyaA and HyaB proteins	JEONG-1266_Chro_02802	SS17_Chro_01129
uraA	uracil:H+ symporter	JEONG-1266_Chro_00556	SS17_Chro_03432
mntP	manganese export protein	JEONG-1266_Chro_01603	SS17_Chro_02382
ydgC	hypothetical protein	JEONG-1266_Chro_01827	SS17_Chro_02160
group_2726	hypothetical protein	JEONG-1266_Chro_03171	SS17_Chro_00762
group_2727	hypothetical protein	JEONG-1266_Chro_01509	SS17_Chro_02475
group_2728	tRNA-Thr(cgt)	JEONG-1266_Chro_03660	SS17_Chro_00270
dxr	1-deoxy-D-xylulose 5-phosphate reductoisomerase	JEONG-1266_Chro_03760	SS17_Chro_00170
ydaW_7	Rac prophage; predicted DNA-binding protein	JEONG-1266_Chro_01376	SS17_Chro_02607
cbtA_1	CP4-44 prophage; toxin of the CbtA-CbeA toxin-antitoxin system	JEONG-1266_Chro_02631	SS17_Chro_01299
kbaZ	tagatose-1,6-bisphosphate aldolase 1	JEONG-1266_Chro_05291	SS17_Chro_04084
yodC	putative protein	JEONG-1266_Chro_01441	SS17_Chro_02545
mhpB	3-(2,3-dihydroxyphenyl)propionate dioxygenase monomer	JEONG-1266_Chro_03537	SS17_Chro_00395
group_2734	hypothetical protein	JEONG-1266_Chro_05147	SS17_Chro_04228
dacC	penicillin-binding protein 6	JEONG-1266_Chro_03007	SS17_Chro_00927
yegE_1	putative diguanylate cyclase	JEONG-1266_Chro_01182	SS17_Chro_02804
fepA	ferric enterobactin / colicin B / colicin D outer membrane porin FepA	JEONG-1266_Chro_03314	SS17_Chro_00616
ydfD_2	Qin prophage; predicted protein	JEONG-1266_Chro_02310	SS17_Chro_01621
sfsB	Nlp transcriptional regulator	JEONG-1266_Chro_05231	SS17_Chro_04144
wrbA	WrbA monomer	JEONG-1266_Chro_02775	SS17_Chro_01156
upp	uracil phosphoribosyltransferase	JEONG-1266_Chro_00555	SS17_Chro_03433
group_2741	hypothetical protein	JEONG-1266_Chro_01320	SS17_Chro_02663
sfmH_1	putative fimbrial-like adhesin protein	JEONG-1266_Chro_03345	SS17_Chro_00585
group_2743	hypothetical protein	JEONG-1266_Chro_01638	SS17_Chro_02348
yqeK	putative protein	JEONG-1266_Chro_00192	SS17_Chro_03795
envZ_7	EnvZ sensory histidine kinase	JEONG-1266_Chro_05043	SS17_Chro_04332
hyfR_4	HyfR DNA-binding transcriptional activator	JEONG-1266_Chro_04334	SS17_Chro_05037
aphA	acid phosphatase/phosphotransferase monomer	JEONG-1266_Chro_04262	SS17_Chro_05109
yebF	putative protein	JEONG-1266_Chro_01576	SS17_Chro_02408
group_2749	hypothetical protein	JEONG-1266_Chro_03428	SS17_Chro_00502
group_275	hypothetical protein	JEONG-1266_Chro_00738	SS17_Chro_03250
hemH	ferrochelatase	JEONG-1266_Chro_03410	SS17_Chro_00520
ybjL	putative transporter	JEONG-1266_Chro_02999	SS17_Chro_00935
hipA	Serine/threonine-protein kinase HipA	JEONG-1266_Chro_02020	SS17_Chro_01967
group_2753	hypothetical protein	JEONG-1266_Chro_04038	SS17_Chro_05333
group_2754	hypothetical protein	JEONG-1266_Chro_04401	SS17_Chro_04971
yjiL	putative ATPase, activator of (R)-hydroxyglutaryl-CoA dehdratase	JEONG-1266_Chro_03998	SS17_Chro_05373
yggT	putative inner membrane protein	JEONG-1266_Chro_00071	SS17_Chro_03916
nmpC	outer membrane porin protein; locus of qsr prophage	JEONG-1266_Chro_02058	SS17_Chro_01930
ibaG	putative DNA-binding transcriptional regulator	JEONG-1266_Chro_05229	SS17_Chro_04146
elfC_5	putative outer membrane usher protein	JEONG-1266_Chro_04620	SS17_Chro_04751
yphE	YphD/YphE/YphF ABC transporter	JEONG-1266_Chro_00500	SS17_Chro_03488
tyrB	tyrosine aminotransferase	JEONG-1266_Chro_04264	SS17_Chro_05107
ybdH	putative oxidoreductase	JEONG-1266_Chro_03297	SS17_Chro_00633
fimI_3	fimbrial protein	JEONG-1266_Chro_04022	SS17_Chro_05349
group_2763	hypothetical protein	JEONG-1266_Chro_02071	SS17_Chro_01917
group_2766	hypothetical protein	JEONG-1266_Chro_01260	SS17_Chro_02724
dsdX	D-serine transporter	JEONG-1266_Chro_00679	SS17_Chro_03308
prfC	peptide chain release factor RF3	JEONG-1266_Chro_03959	SS17_Chro_05411
ybbM	putative metal resistance protein	JEONG-1266_Chro_03384	SS17_Chro_00546
ydiO	putative acyl-CoA dehydrogenase	JEONG-1266_Chro_01734	SS17_Chro_02252
metA	homoserine O-succinyltransferase	JEONG-1266_Chro_04328	SS17_Chro_05043
lysP	lysine:H+ symporter	JEONG-1266_Chro_00974	SS17_Chro_03016
yshB	small predicted membrane protein	JEONG-1266_Chro_04483	SS17_Chro_04888
yebY	putative protein	JEONG-1266_Chro_01586	SS17_Chro_02399
mrcA	peptidoglycan synthetase; penicillin-binding protein 1A	JEONG-1266_Chro_05051	SS17_Chro_04324
yjbM	putative protein	JEONG-1266_Chro_04287	SS17_Chro_05084
group_2776	hypothetical protein	JEONG-1266_Chro_00760	SS17_Chro_03228
group_2777	hypothetical protein	JEONG-1266_Chro_04423	SS17_Chro_04949
group_2778	hypothetical protein	JEONG-1266_Chro_01154	SS17_Chro_02835
yadI_2	AgaX	JEONG-1266_Chro_05287	SS17_Chro_04088
sucD	succinyl-CoA synthetase, alpha subunit	JEONG-1266_Chro_03176	SS17_Chro_00757
yddK_3	putative protein	JEONG-1266_Chro_02059	SS17_Chro_01929
rusA_10	endodeoxyribonuclease RUS (Holliday junction resolvase)	JEONG-1266_Chro_01043	SS17_Chro_02946
dnaK	chaperone Hsp70; DNA biosynthesis; autoregulated heat shock proteins	JEONG-1266_Chro_03918	SS17_Chro_00012
paoB	aldehyde dehydrogenase, FAD-binding subunit	JEONG-1266_Chro_03619	SS17_Chro_00313
anmK	anhydro-N-acetylmuramic acid kinase	JEONG-1266_Chro_01790	SS17_Chro_02196
group_2785	hypothetical protein	JEONG-1266_Chro_04693	SS17_Chro_04679
sulA	SOS cell division inhibitor	JEONG-1266_Chro_02884	SS17_Chro_01049
putP	proline:Na+ symporter	JEONG-1266_Chro_02763	SS17_Chro_01168
group_2788	hypothetical protein	JEONG-1266_Chro_03390	SS17_Chro_00540
group_2789	hypothetical protein	JEONG-1266_Chro_02741	SS17_Chro_01190
proY	proline:H+ symporter - cryptic	JEONG-1266_Chro_03486	SS17_Chro_00444
copA	Cu+ efflux ATPase	JEONG-1266_Chro_03401	SS17_Chro_00530
nfrB	bacteriophage N4 receptor, inner membrane subunit	JEONG-1266_Chro_03338	SS17_Chro_00592
group_2792	hypothetical protein	JEONG-1266_Chro_02645	SS17_Chro_01285
nikE	nickel ABC transporter - ATP binding subunit	JEONG-1266_Chro_04941	SS17_Chro_04433
acnB	bifunctional aconitate hydratase 2 and 2-methylisocitrate dehydratase	JEONG-1266_Chro_03813	SS17_Chro_00117
kdsA	3-deoxy-D-manno-octulosonate 8-phosphate synthase	JEONG-1266_Chro_02355	SS17_Chro_01576
rlmJ	23S rRNA methyltransferase	JEONG-1266_Chro_04916	SS17_Chro_04457
cysM	cysteine synthase B	JEONG-1266_Chro_00625	SS17_Chro_03362
yahA	phosphodiesterase, c-di-GMP-specific	JEONG-1266_Chro_03577	SS17_Chro_00355
yfbT	sugar phosphatase	JEONG-1266_Chro_00840	SS17_Chro_03150
sspB	ClpXP protease specificity-enhancing factor	JEONG-1266_Chro_05197	SS17_Chro_04178
yceB	putative lipoprotein	JEONG-1266_Chro_02597	SS17_Chro_01333
yebB	putative protein	JEONG-1266_Chro_01560	SS17_Chro_02424
yfdE_1	putative CoA transferase, NAD(P)-binding	JEONG-1266_Chro_00673	SS17_Chro_03314
pck	phosphoenolpyruvate carboxykinase (ATP)	JEONG-1266_Chro_05044	SS17_Chro_04331
ispF	2-C-methyl-D-erythritol 2,4-cyclodiphosphate synthase monomer	JEONG-1266_Chro_00304	SS17_Chro_03684
ykgH	putative inner membrane protein	JEONG-1266_Chro_03590	SS17_Chro_00342
torD	chaperone protein for trimethylamine-N-oxide oxidoreductase I	JEONG-1266_Chro_02782	SS17_Chro_01149
ybbP	YbbA/YbbP ABC transporter	JEONG-1266_Chro_03379	SS17_Chro_00551
kgtP_1	alpha-ketoglutarate:H+ symporter	JEONG-1266_Chro_00460	SS17_Chro_03528
group_2809	hypothetical protein	JEONG-1266_Chro_00093	SS17_Chro_03894
puuR	DNA-binding transcriptional repressor	JEONG-1266_Chro_02193	SS17_Chro_01796
mnmC	fused 5-methylaminomethyl-2-thiouridine-forming methyltransferase and FAD-dependent demodification enzyme	JEONG-1266_Chro_00809	SS17_Chro_03181
yihX	alpha-D-glucose-1-phosphatase	JEONG-1266_Chro_04464	SS17_Chro_04907
arnT	4-amino-4-deoxy-L-arabinose (L-Ara4N) transferase	JEONG-1266_Chro_00873	SS17_Chro_03117
dcuD	YhcL DcuC transporter	JEONG-1266_Chro_05198	SS17_Chro_04177
moaE	molybdopterin synthase large subunit	JEONG-1266_Chro_03065	SS17_Chro_00869
group_2815	hypothetical protein	JEONG-1266_Chro_02982	SS17_Chro_00952
group_2816	hypothetical protein	JEONG-1266_Chro_05265	SS17_Chro_04110
group_2817	hypothetical protein	JEONG-1266_Chro_03403	SS17_Chro_00528
yhhS_2	putative transport protein YhhS	JEONG-1266_Chro_04968	SS17_Chro_04407
rihB	ribonucleoside hydrolase 2 (pyrimidine-specific)	JEONG-1266_Chro_00968	SS17_Chro_03022
tktA	transketolase I	JEONG-1266_Chro_00087	SS17_Chro_03900
citF	citrate lyase, citrate-ACP transferase alpha subunit	JEONG-1266_Chro_03281	SS17_Chro_00649
group_2821	hypothetical protein	JEONG-1266_Chro_02659	SS17_Chro_01271
rpsN	30S ribosomal subunit protein S14	JEONG-1266_Chro_05119	SS17_Chro_04256
group_2823	hypothetical protein	JEONG-1266_Chro_00178	SS17_Chro_03809
ygfT	fused predicted oxidoreductase, Fe-S subunit and nucleotide-binding subunit	JEONG-1266_Chro_00138	SS17_Chro_03849
dctR	putative DNA-binding transcriptional regulator	JEONG-1266_Chro_04908	SS17_Chro_04465
group_2826	hypothetical protein	JEONG-1266_Chro_02923	SS17_Chro_01011
yfhH	putative DNA-binding transcriptional regulator	JEONG-1266_Chro_00486	SS17_Chro_03502
queG	epoxyqueuosine reductase	JEONG-1266_Chro_04147	SS17_Chro_05224
waaA	KDO transferase	JEONG-1266_Chro_04771	SS17_Chro_04601
group_283	tRNA-Arg(tcg)	JEONG-1266_Chro_01281	SS17_Chro_02703
group_2830	hypothetical protein	JEONG-1266_Chro_03112	SS17_Chro_00821
group_2831	hypothetical protein	JEONG-1266_Chro_02244	SS17_Chro_01687
ydfG_1	3-hydroxy acid dehydrogenase monomer	JEONG-1266_Chro_03626	SS17_Chro_00306
dppC	dipeptide ABC transporter - putative membrane subunit	JEONG-1266_Chro_04861	SS17_Chro_04511
nhaA	sodium:H+ antiporter NhaA	JEONG-1266_Chro_03915	SS17_Chro_00015
group_2835	hypothetical protein	JEONG-1266_Chro_00806	SS17_Chro_03184
yacH	putative membrane protein	JEONG-1266_Chro_03814	SS17_Chro_00116
ycgM_2	putative isomerase/hydrolase	JEONG-1266_Chro_00993	SS17_Chro_02997
rhsD_4	RhsD protein in rhs element	JEONG-1266_Chro_03378	SS17_Chro_00552
group_2839	hypothetical protein	JEONG-1266_Chro_02869	SS17_Chro_01063
cbrA	colicin M resistance protein	JEONG-1266_Chro_04654	SS17_Chro_04717
ypdC	putative ARAC-type regulatory protein	JEONG-1266_Chro_00661	SS17_Chro_03326
group_2841	hypothetical protein	JEONG-1266_Chro_01641	SS17_Chro_02345
yahL	putative protein	JEONG-1266_Chro_03560	SS17_Chro_00372
group_2843	hypothetical protein	JEONG-1266_Chro_01558	SS17_Chro_02426
yohK	putative seritonin transporter	JEONG-1266_Chro_00988	SS17_Chro_03002
ycbX	protein involved in base analog detoxification	JEONG-1266_Chro_02895	SS17_Chro_01038
group_2846	hypothetical protein	JEONG-1266_Chro_03585	SS17_Chro_00347
metE	cobalamin-independent homocysteine transmethylase	JEONG-1266_Chro_04518	SS17_Chro_04853
group_2848	hypothetical protein	JEONG-1266_Chro_03095	SS17_Chro_00839
ansP	L-asparagine transporter	JEONG-1266_Chro_02081	SS17_Chro_01907
sdhC	succinate dehydrogenase membrane protein	JEONG-1266_Chro_03183	SS17_Chro_00750
yqcE	YqcE MFS transporter	JEONG-1266_Chro_00273	SS17_Chro_03714
yahI	putative carbamate kinase-like protein	JEONG-1266_Chro_03568	SS17_Chro_00364
group_2852	hypothetical protein	JEONG-1266_Chro_00729	SS17_Chro_03259
modC	molybdate ABC transporter - ATP binding subunit	JEONG-1266_Chro_03131	SS17_Chro_00802
group_2854	hypothetical protein	JEONG-1266_Chro_04048	SS17_Chro_05323
artM	arginine ABC transporter - membrane subunit	JEONG-1266_Chro_02981	SS17_Chro_00953
ydfE_4	Qin prophage; predicted protein	JEONG-1266_Chro_01367	SS17_Chro_02616
mreC	longitudinal peptidoglycan synthesis/chromosome segregation-directing complex	JEONG-1266_Chro_05176	SS17_Chro_04199
thyA	thymidylate synthase	JEONG-1266_Chro_00217	SS17_Chro_03770
ybiO	mechanosensitive channel YbiO monomer	JEONG-1266_Chro_03042	SS17_Chro_00893
group_286	hypothetical protein	JEONG-1266_Chro_00705	SS17_Chro_03282
group_2860	hypothetical protein	JEONG-1266_Chro_02838	SS17_Chro_01094
ccmB	protoheme IX ABC transporter - membrane subunit CcmB	JEONG-1266_Chro_00931	SS17_Chro_03059
asd	aspartate semialdehyde dehydrogenase	JEONG-1266_Chro_05011	SS17_Chro_04364
guaC	GMP reductase	JEONG-1266_Chro_03826	SS17_Chro_00104
folE	GTP cyclohydrolase I monomer	JEONG-1266_Chro_00977	SS17_Chro_03013
group_2865	hypothetical protein	JEONG-1266_Chro_03913	SS17_Chro_00017
ydjL	putative oxidoreductase, Zn-dependent and NAD(P)-binding	JEONG-1266_Chro_01649	SS17_Chro_02337
tatB	TatABCE protein export complex	JEONG-1266_Chro_04510	SS17_Chro_04861
group_2868	hypothetical protein	JEONG-1266_Chro_01511	SS17_Chro_02473
sseB_1	overproduction causes enhanced serine sensitivity	JEONG-1266_Chro_00526	SS17_Chro_03462
ulaA_2	L-ascorbate PTS permease - UlaA subunit	JEONG-1266_Chro_04120	SS17_Chro_05252
group_2870	hypothetical protein	JEONG-1266_Chro_00989	SS17_Chro_03001
phnI	PhnI subunit of methylphosphonate degradation complex	JEONG-1266_Chro_04215	SS17_Chro_05156
rcnR	RcnR DNA-binding transcriptional repressor	JEONG-1266_Chro_01104	SS17_Chro_02885
moaD	Molybdopterin synthase sulfur carrier subunit	JEONG-1266_Chro_03066	SS17_Chro_00868
alr	alanine racemase 1, PLP-binding, biosynthetic	JEONG-1266_Chro_04265	SS17_Chro_05106
dacA	D-alanyl-D-alanine carboxypeptidase, fraction A; penicillin-binding protein 5	JEONG-1266_Chro_03265	SS17_Chro_00665
abgB	p-aminobenzoyl-glutamate hydrolase subunit B	JEONG-1266_Chro_02151	SS17_Chro_01838
group_2877	hypothetical protein	JEONG-1266_Chro_01020	SS17_Chro_02969
yhjE	YhjE MFS transporter	JEONG-1266_Chro_04882	SS17_Chro_04491
fhuA_1	ferrichrome / phage / antibiotic outer membrane porin FhuA	JEONG-1266_Chro_03781	SS17_Chro_00149
yqfG	small predicted membrane protein	JEONG-1266_Chro_00136	SS17_Chro_03851
group_2880	hypothetical protein	JEONG-1266_Chro_02233	SS17_Chro_01756
yodD	stress-induced protein	JEONG-1266_Chro_01444	SS17_Chro_02542
group_2882	hypothetical protein	JEONG-1266_Chro_00184	SS17_Chro_03803
group_2883	hypothetical protein	JEONG-1266_Chro_02019	SS17_Chro_01968
sufB	SufB component of SufBCD Fe-S cluster scaffold complex	JEONG-1266_Chro_01746	SS17_Chro_02240
yhhW	pirin-like protein	JEONG-1266_Chro_05002	SS17_Chro_04373
cas2	putative endoribonuclease	JEONG-1266_Chro_00296	SS17_Chro_03692
[truncated: 3,468 more rows]
