# Supplementary material for: Genetic and Functional Analyses of Virulence Potential of an Escherichia coli O157:H7 Strain Isolated From Super-Shedder Cattle
Source: Front Cell Infect Microbiol. 2020 Jun 5;10:271. doi: 10.3389/fcimb.2020.00271 (PMC7289925; doi:10.3389/fcimb.2020.00271)
Supplement: Supplementary file 3 [file Table_3.XLSX]

## Sheet: Sheet1
Table S3. Clade analysis of JEONG-1266
	SNP # (*)	1	4	6	10	11	12	16	17	18	19	21	22	23	36	37	47	48	49	51	56	58	64	65	75	77	81	87	89	92	93	95	96
clade	SNP genotype	03_83	95_739	09_117	12_1151	13_125	14_281	17_339	18_1678	04_1545	58_379	19_928	20_311	62_259	72_776	35_849	66_348	fimA-299	85_1340	fimA-354	fimA-527	43_3971	aspC-132	aspC-267	eae-2707	60_144	espA-339	uidA-693	yjdB-1186	yjiM-417	06_247	33_2244	46_648
8	30	C	G	C	C	G	T	C	G	G	C	G	G	T	A	G	A	C	A	C	C	T	G	G	C	G	T	C	G	C	G	T	C
Test SNP that is different from Sakai SNP is showed in red.
* Manning et al., 2008. Supplementary Table 5
