# Supplementary material for: Genetic and Functional Analyses of Virulence Potential of an Escherichia coli O157:H7 Strain Isolated From Super-Shedder Cattle
Source: Front Cell Infect Microbiol. 2020 Jun 5;10:271. doi: 10.3389/fcimb.2020.00271 (PMC7289925; doi:10.3389/fcimb.2020.00271)
Supplement: Supplementary file 4 [file Table_4.XLSX]

## Sheet: Table S4-1 JEONG-1266 vs EC4115
Table S4-1. Comparison of pO157 of JEONG-1266 and EC4115.
	Query (EC4115)	Subject (JEONG-1266)	%id	alignment length	mismatchs	gap openings	query start	query end	subject start	subject end	E value	bit score
1	Integrase_|_1:627_Reverse	Integrase_|_1:627_Reverse	100	208	0	0	1	208	1	208	2e-154	419
2	Resolvase_|_930:1106_Forward	Resolvase_|_930:1106_Forward	100	58	0	0	1	58	1	58	4e-40	118
3	Hypothetical_protein_|_1293:2705_Forward	Hypothetical_protein_|_1293:2705_Forward	100	470	0	0	1	470	1	470	0	945
4	Replication_protein_|_3375:4070_Reverse	Replication_protein_|_3375:4070_Reverse	100	231	0	0	1	231	1	231	4e-162	440
5	gene_9_protein_|_4092:4622_Forward	gene_9_protein_|_4092:4622_Forward	100	176	0	0	1	176	1	176	4e-118	324
6	DUF2824_family_protein_|_4622:5089_Forward	DUF2824_family_protein_|_4622:5089_Forward	100	155	0	0	1	155	1	155	8e-118	322
7	DNA_transfer_protein_|_5076:5756_Forward	DNA_transfer_protein_|_5076:5756_Forward	100	186	0	0	1	186	1	186	1e-91	261
8	DNA_injection_protein_|_5766:6902_Forward	DNA_injection_protein_|_5766:6902_Forward	100	378	0	0	1	378	1	378	0	767
9	Integrase_|_7077:8234_Reverse	Integrase_|_7077:8234_Reverse	100	385	0	0	1	385	1	385	0	767
10	Hypothetical_protein_|_8233:8391_Forward	Hypothetical_protein_|_8233:8391_Forward	100	52	0	0	1	52	1	52	2e-37	110
11	Integrase_|_8666:9835_Forward	Integrase_|_8666:9835_Forward	100	389	0	0	1	389	1	389	0	805
12	helix-turn-helix_domain-containing_protein_|_9819:10001_Reverse	helix-turn-helix_domain-containing_protein_|_9819:10001_Reverse	100	60	0	0	1	60	1	60	2e-43	126
13	DUF1627_domain-containing_protein_|_10080:10457_Reverse	DUF1627_domain-containing_protein_|_10080:10457_Reverse	100	125	0	0	1	125	1	125	5e-75	211
14	DUF1382_family_protein_|_10493:10687_Reverse	DUF1382_family_protein_|_10493:10687_Reverse	100	64	0	0	1	64	1	64	7e-44	127
15	Adenine_methylase_|_10665:11291_Reverse	Adenine_methylase_|_10665:11291_Reverse	100	208	0	0	1	208	1	208	1e-160	434
16	putative_lipoprotein_|_11288:11518_Reverse	putative_lipoprotein_|_11288:11518_Reverse	100	76	0	0	1	76	1	76	2e-56	160
17	Hypothetical_protein_|_11518:11685_Reverse	Hypothetical_protein_|_11518:11685_Reverse	100	55	0	0	1	55	1	55	2e-39	116
18	Phage_antirepressor_Ant_|_11728:12351_Reverse	Phage_antirepressor_Ant_|_11728:12351_Reverse	100	207	0	0	1	207	1	207	2e-159	431
19	DUF4752_family_protein_|_12707:12991_Reverse	DUF4752_family_protein_|_12707:12991_Reverse	100	94	0	0	1	94	1	94	1e-59	170
20	DUF551_domain-containing_protein_|_12991:13608_Reverse	DUF551_domain-containing_protein_|_12991:13608_Reverse	100	205	0	0	1	205	1	205	8e-158	427
21	hypothetical_protein_|_13612:13899_Reverse	hypothetical_protein_|_13612:13899_Reverse	100	95	0	0	1	95	1	95	4e-70	196
22	hypothetical_protein_|_13901:14119_Reverse	hypothetical_protein_|_13901:14119_Reverse	100	72	0	0	1	72	1	72	3e-50	144
23	hypothetical_protein_|_14121:14336_Reverse	hypothetical_protein_|_14121:14336_Reverse	100	71	0	0	1	71	1	71	2e-53	152
24	putative_bacteriophage_heme_binding_virulence_factor_|_14296:14802_Reverse	putative_bacteriophage_heme_binding_virulence_factor_|_14296:14802_Reverse	100	168	0	0	1	168	1	168	1e-115	317
25	ead/Ea22-like_family_protein_|_14804:15751_Reverse	ead/Ea22-like_family_protein_|_14804:15751_Reverse	100	315	0	0	1	315	1	315	0	652
26	TraR/DksA_family_transcriptional_regulator_|_15748:15969_Reverse	TraR/DksA_family_transcriptional_regulator_|_15748:15969_Reverse	100	73	0	0	1	73	1	73	2e-51	147
27	cell_division_protein_ZapA_|_16068:16283_Reverse	cell_division_protein_ZapA_|_16068:16283_Reverse	100	71	0	0	1	71	1	71	2e-52	149
28	DUF1382_family_protein_|_16360:16551_Reverse	DUF1382_family_protein_|_16360:16551_Reverse	100	63	0	0	1	63	1	63	1e-43	127
29	Exonuclease_|_16703:17383_Reverse	Exonuclease_|_16703:17383_Reverse	100	226	0	0	1	226	1	226	4e-176	475
30	Bet_protein_|_17380:18165_Reverse	Bet_protein_|_17380:18165_Reverse	100	261	0	0	1	261	1	261	0	546
31	Host-nuclease_inhibitor_protein_Gam_|_18171:18467_Reverse	Host-nuclease_inhibitor_protein_Gam_|_18171:18467_Reverse	100	98	0	0	1	98	1	98	5e-72	201
32	Host-killing_protein_|_18522:18686_Reverse	Host-killing_protein_|_18522:18686_Reverse	100	54	0	0	1	54	1	54	4e-38	112
33	cIII_|_18655:18819_Reverse	cIII_|_18655:18819_Reverse	100	54	0	0	1	54	1	54	1e-38	114
34	DUF2528_family_protein_|_18892:19260_Reverse	DUF2528_family_protein_|_18892:19260_Reverse	100	122	0	0	1	122	1	122	4e-90	249
35	hypothetical_protein_|_19411:19881_Reverse	hypothetical_protein_|_19411:19881_Reverse	100	156	0	0	1	156	1	156	9e-120	327
36	Antitermination_protein_N_|_19940:20323_Reverse	Antitermination_protein_N_|_19940:20323_Reverse	100	127	0	0	1	127	1	127	2e-83	233
37	hypothetical_protein_|_20426:20584_Reverse	hypothetical_protein_|_20426:20584_Reverse	100	52	0	0	1	52	1	52	3e-37	110
38	Hypothetical_protein_|_20812:20976_Reverse	Hypothetical_protein_|_20812:20976_Reverse	100	54	0	0	1	54	1	54	1e-23	76.3
39	Serine/threonine_kinase_|_20979:22025_Reverse	Serine/threonine_kinase_|_20979:22025_Reverse	100	348	0	0	1	348	1	348	0	732
40	crossover_junction_endodeoxyribonuclease_RuvC_|_22019:22480_Reverse	crossover_junction_endodeoxyribonuclease_RuvC_|_22019:22480_Reverse	100	153	0	0	1	153	1	153	2e-112	308
41	DUF3024_domain-containing_protein_|_22548:22889_Reverse	DUF3024_domain-containing_protein_|_22548:22889_Reverse	100	113	0	0	1	113	1	113	2e-86	239
42	Repressor_protein_CI_|_22950:23657_Reverse	Repressor_protein_CI_|_22950:23657_Reverse	100	235	0	0	1	235	1	235	1e-168	457
43	Regulatory_protein_Cro_|_23736:23963_Forward	Regulatory_protein_Cro_|_23736:23963_Forward	100	75	0	0	1	75	1	75	2e-53	152
44	CII_|_24102:24398_Forward	CII_|_24102:24398_Forward	100	98	0	0	1	98	1	98	2e-73	205
45	Replication_protein_O_|_24431:25369_Forward	Replication_protein_O_|_24431:25369_Forward	100	312	0	0	1	312	1	312	0	646
46	Replication_protein_P_|_25366:26067_Forward	Replication_protein_P_|_25366:26067_Forward	100	233	0	0	1	233	1	233	1e-178	482
47	Ren_protein_|_26064:26354_Forward	Ren_protein_|_26064:26354_Forward	100	96	0	0	1	96	1	96	9e-71	198
48	Hypothetical_protein_|_26425:26703_Forward	Hypothetical_protein_|_26425:26703_Forward	100	92	0	0	1	92	1	92	9e-66	185
49	Hypothetical_protein_|_26836:27051_Forward	Hypothetical_protein_|_26836:27051_Forward	100	71	0	0	1	71	1	71	1e-27	87.4
50	Hypothetical_protein_|_27062:27244_Forward	Hypothetical_protein_|_27062:27244_Forward	100	60	0	0	1	60	1	60	4e-43	125
51	NinB_protein_|_27225:27641_Forward	NinB_protein_|_27225:27641_Forward	99.28	138	1	0	1	138	1	138	9e-92	254
52	endonuclease_|_27634:28236_Forward	endonuclease_|_27634:28236_Forward	100	200	0	0	1	200	1	200	1e-154	418
53	Putative_DNA_N-6-adenine-methyltransferase_|_28233:28760_Forward	Putative_DNA_N-6-adenine-methyltransferase_|_28233:28760_Forward	100	175	0	0	1	175	1	175	1e-133	363
54	NinE_protein_|_28894:29016_Forward	NinE_protein_|_28894:29016_Forward	100	40	0	0	1	40	1	40	7e-28	85.9
55	phage_antirepressor_Ant_|_29208:29882_Forward	phage_antirepressor_Ant_|_29208:29882_Forward	100	224	0	0	1	224	1	224	2e-174	470
56	Hypothetical_protein_|_29951:30358_Forward	Hypothetical_protein_|_29951:30358_Forward	100	135	0	0	1	135	1	135	6e-104	285
57	DNA-binding_protein_Roi_|_30520:31242_Forward	DNA-binding_protein_Roi_|_30520:31242_Forward	100	240	0	0	1	240	1	240	0	490
58	recombination_protein_NinG_|_31242:31847_Forward	recombination_protein_NinG_|_31242:31847_Forward	100	201	0	0	1	201	1	201	4e-130	357
59	protein_ninH_|_31844:32038_Forward	protein_ninH_|_31844:32038_Forward	100	64	0	0	1	64	1	64	6e-47	135
60	Antitermination_protein_Q_|_32031:32465_Forward	Antitermination_protein_Q_|_32031:32465_Forward	100	144	0	0	1	144	1	144	2e-98	271
61	DNA_modification_methylase_|_32714:32866_Forward	DNA_modification_methylase_|_32714:32866_Forward	100	50	0	0	1	50	1	50	7e-34	101
62	Shiga_toxin_2a_subunit_A_|_33247:34206_Forward	Shiga_toxin_2a_subunit_A_|_33247:34206_Forward	100	319	0	0	1	319	1	319	0	658
63	Shiga_toxin_2a_subunit_B_|_34218:34487_Forward	Shiga_toxin_2a_subunit_B_|_34218:34487_Forward	100	89	0	0	1	89	1	89	6e-66	185
64	SASA_family_carbohydrate_esterase_|_34974:36911_Forward	SASA_family_carbohydrate_esterase_|_34974:36911_Forward	100	645	0	0	1	645	1	645	0	1295
65	Hypothetical_protein_|_36908:37033_Forward	Hypothetical_protein_|_36908:37033_Forward	100	41	0	0	1	41	1	41	4e-29	89
66	Hypothetical_protein_|_37021:37134_Forward	Hypothetical_protein_|_37021:37134_Forward	100	37	0	0	1	37	1	37	2e-25	79.7
67	Hypothetical_protein_|_37152:37538_Forward	Hypothetical_protein_|_37152:37538_Forward	100	128	0	0	1	128	1	128	1e-92	256
68	Protein_S_|_37615:37830_Forward	Protein_S_|_37615:37830_Forward	100	71	0	0	1	71	1	71	2e-35	107
69	Endolysin_|_37835:38368_Forward	Endolysin_|_37835:38368_Forward	100	177	0	0	1	177	1	177	7e-134	364
70	Anti-repressor_protein_Ant_|_38642:39211_Forward	Anti-repressor_protein_Ant_|_38642:39211_Forward	100	189	0	0	1	189	1	189	6e-146	395
71	Hypothetical_protein_|_39226:39360_Forward	Hypothetical_protein_|_39226:39360_Forward	100	44	0	0	1	44	1	44	2e-26	82.8
72	Rz_lysis_protein_|_39368:39832_Forward	Rz_lysis_protein_|_39368:39832_Forward	100	154	0	0	1	154	1	154	3e-99	275
73	Bor_protein_precursor_|_39864:40157_Reverse	Bor_protein_precursor_|_39864:40157_Reverse	100	97	0	0	1	97	1	97	6e-62	176
74	Hypothetical_protein_|_40397:40510_Forward	Hypothetical_protein_|_40397:40510_Forward	100	37	0	0	1	37	1	37	3e-25	79
75	Small_subunit_terminase_|_40566:41372_Forward	Small_subunit_terminase_|_40566:41372_Forward	100	268	0	0	1	268	1	268	0	519
76	Large_subunit_terminase_|_41353:43059_Forward	Large_subunit_terminase_|_41353:43059_Forward	100	568	0	0	1	568	1	568	0	1201
77	putative_portal_protein_|_43059:45203_Forward	putative_portal_protein_|_43059:45203_Forward	100	714	0	0	1	714	1	714	0	1289
78	Hypothetical_protein_|_45361:45918_Forward	Hypothetical_protein_|_45361:45918_Forward	100	185	0	0	1	185	1	185	5e-139	378
79	Transposase_|_45921:46811_Reverse	Transposase_|_45921:46811_Reverse	100	296	0	0	1	296	1	296	0	614
80	Transposase_|_46808:47083_Reverse	Transposase_|_46808:47083_Reverse	100	91	0	0	1	91	1	91	5e-47	137
81	Hypothetical_protein_|_47265:47681_Forward	Hypothetical_protein_|_47265:47681_Forward	100	138	0	0	1	138	1	138	1e-101	279
82	N4-gp56_family_major_capsid_protein_|_47705:48919_Forward	N4-gp56_family_major_capsid_protein_|_47705:48919_Forward	100	404	0	0	1	404	1	404	0	847
83	Hypothetical_protein_|_48975:49364_Forward	Hypothetical_protein_|_48975:49364_Forward	100	129	0	0	1	129	1	129	1e-92	256
84	Hypothetical_protein_|_49414:49875_Forward	Hypothetical_protein_|_49414:49875_Forward	100	153	0	0	1	153	1	153	2e-71	204
85	Hypothetical_protein_|_49859:50422_Forward	Hypothetical_protein_|_49859:50422_Forward	100	187	0	0	1	187	1	187	1e-141	384
86	Hypothetical_protein_|_50422:51072_Forward	Hypothetical_protein_|_50422:51072_Forward	100	216	0	0	1	216	1	216	4e-163	441
87	Putative_tail_fiber_protein_|_51069:53006_Forward	Putative_tail_fiber_protein_|_51069:53006_Forward	100	645	0	0	1	645	1	645	0	701
88	phage_tail_protein_|_53008:53277_Forward	phage_tail_protein_|_53008:53277_Forward	100	89	0	0	1	89	1	89	5e-64	180
89	Hypothetical_protein_|_53416:53604_Forward	Hypothetical_protein_|_53416:53604_Forward	100	62	0	0	1	62	1	62	6e-45	130
90	Hypothetical_protein_|_53665:53784_Forward	Hypothetical_protein_|_53665:53784_Forward	100	39	0	0	1	39	1	39	9e-26	80.5
91	Hypothetical_protein_|_53824:55524_Forward	Hypothetical_protein_|_53824:55524_Forward	100	566	0	0	1	566	1	566	0	1167
92	host_specificity_protein_J_|_55521:56789_Forward	host_specificity_protein_J_|_55521:56789_Forward	100	422	0	0	1	422	1	422	0	816
93	Putative_outer_membrane_protein_|_56804:57082_Forward	Putative_outer_membrane_protein_|_56804:57082_Forward	100	92	0	0	1	92	1	92	4e-68	191
94	Hypothetical_protein_|_57088:57705_Forward	Hypothetical_protein_|_57088:57705_Forward	100	205	0	0	1	205	1	205	1e-157	426
95	Outer_membrane_protein_Lom_precursor_|_57796:58530_Forward	Outer_membrane_protein_Lom_precursor_|_57796:58530_Forward	100	244	0	0	1	244	1	244	0	505
96	Hypothetical_protein_|_58958:59359_Forward	Hypothetical_protein_|_58958:59359_Forward	100	133	0	0	1	133	1	133	1e-99	273
97	Hypothetical_protein_|_59454:60110_Forward	Hypothetical_protein_|_59454:60110_Forward	100	218	0	0	1	218	1	218	1e-116	323
98	Hypothetical_protein_|_60113:60559_Forward	Hypothetical_protein_|_60113:60559_Forward	100	148	0	0	1	148	1	148	9e-108	296
99	bacteriocin_|_60569:60862_Forward	bacteriocin_|_60569:60862_Forward	100	34	0	0	1	34	1	34	3e-20	70.5
100	Hypothetical_protein_|_60873:62138_Forward	Hypothetical_protein_|_60873:62138_Forward	100	421	0	0	1	421	1	421	0	824
101	Hypothetical_protein_|_62207:70582_Forward	Hypothetical_protein_|_62207:70582_Forward	100	2791	0	0	1	2791	1	2791	0	5504
102	Inner_membrane_protein_YfdC_|_70804:71736_Reverse	Inner_membrane_protein_YfdC_|_70804:71736_Reverse	100	310	0	0	1	310	1	310	0	540

## Sheet: Table S4-2 JEONG-1266 vs SS17
Table S4-2. Comparison of pO157 of JEONG-1266 and SS17.
	Query (SS17)	Subject (JEONG-1266)	%id	alignment length	mismatchs	gap openings	query start	query end	subject start	subject end	E value	bit score
1	inner_membrane_protein_YfdC_|_1:933_Forward	Inner_membrane_protein_YfdC_|_70804:71736_Reverse	100	310	0	0	1	310	1	310	0	540
2	hypothetical_protein_|_1155:9530_Reverse	Hypothetical_protein_|_62207:70582_Forward	100	2791	0	0	1	2791	1	2791	0	5504
3	hypothetical_protein_|_9599:10864_Reverse	Hypothetical_protein_|_60873:62138_Forward	100	421	0	0	1	421	1	421	0	824
4	bacteriocin_|_10875:11168_Reverse	bacteriocin_|_60569:60862_Forward	100	34	0	0	1	34	1	34	3e-20	70.5
5	hypothetical_protein_|_11178:11624_Reverse	Hypothetical_protein_|_60113:60559_Forward	100	148	0	0	1	148	1	148	9e-108	296
6	hypothetical_protein_|_11627:12283_Reverse	Hypothetical_protein_|_59454:60110_Forward	100	218	0	0	1	218	1	218	1e-116	323
7	hypothetical_protein_|_12378:12779_Reverse	Hypothetical_protein_|_58958:59359_Forward	100	133	0	0	1	133	1	133	1e-99	273
8	Outer_membrane_protein_Lom_precursor_|_13206:13940_Reverse	Outer_membrane_protein_Lom_precursor_|_57796:58530_Forward	100	244	0	0	1	244	1	244	0	505
9	hypothetical_protein_|_14031:14648_Reverse	Hypothetical_protein_|_57088:57705_Forward	100	205	0	0	1	205	1	205	1e-157	426
10	putative_outer_membrane_protein_|_14654:14932_Reverse	Putative_outer_membrane_protein_|_56804:57082_Forward	100	92	0	0	1	92	1	92	4e-68	191
11	host_specificity_protein_J_|_14947:16215_Reverse	host_specificity_protein_J_|_55521:56789_Forward	100	422	0	0	1	422	1	422	0	816
12	hypothetical_protein_|_16212:17912_Reverse	Hypothetical_protein_|_53824:55524_Forward	100	566	0	0	1	566	1	566	0	1167
13	hypothetical_protein_|_17952:18071_Reverse	Hypothetical_protein_|_53665:53784_Forward	100	39	0	0	1	39	1	39	9e-26	80.5
14	hypothetical_protein_|_18132:18374_Reverse	Hypothetical_protein_|_53416:53604_Forward	100	62	0	0	19	80	1	62	2e-44	129
15	phage_tail_protein_|_18459:18728_Reverse	phage_tail_protein_|_53008:53277_Forward	100	89	0	0	1	89	1	89	5e-64	180
16	putative_tail_fiber_protein_|_18730:20667_Reverse	Putative_tail_fiber_protein_|_51069:53006_Forward	99.84	645	1	0	1	645	1	645	0	701
17	hypothetical_protein_|_20664:21314_Reverse	Hypothetical_protein_|_50422:51072_Forward	100	216	0	0	1	216	1	216	4e-163	441
18	hypothetical_protein_|_21314:21877_Reverse	Hypothetical_protein_|_49859:50422_Forward	100	187	0	0	1	187	1	187	1e-141	384
19	hypothetical_protein_|_21861:22322_Reverse	Hypothetical_protein_|_49414:49875_Forward	100	153	0	0	1	153	1	153	2e-71	204
20	hypothetical_protein_|_22372:22761_Reverse	Hypothetical_protein_|_48975:49364_Forward	100	129	0	0	1	129	1	129	1e-92	256
21	N4-gp56_family_major_capsid_protein_|_22817:24031_Reverse	N4-gp56_family_major_capsid_protein_|_47705:48919_Forward	100	404	0	0	1	404	1	404	0	847
22	hypothetical_protein_|_24055:24471_Reverse	Hypothetical_protein_|_47265:47681_Forward	100	138	0	0	1	138	1	138	1e-101	279
23	transposase_|_24602:24928_Forward	Transposase_|_46808:47083_Reverse	100	91	0	0	18	108	1	91	1e-46	137
24	transposase_|_24928:25815_Forward	Transposase_|_45921:46811_Reverse	100	295	0	0	1	295	2	296	0	612
25	hypothetical_protein_|_25818:26375_Reverse	Hypothetical_protein_|_45361:45918_Forward	100	185	0	0	1	185	1	185	5e-139	378
26	putative_portal_protein_|_26533:28677_Reverse	putative_portal_protein_|_43059:45203_Forward	100	714	0	0	1	714	1	714	0	1289
27	putative_large_subunit_terminase_|_28677:30383_Reverse	Large_subunit_terminase_|_41353:43059_Forward	100	568	0	0	1	568	1	568	0	1201
28	putative_small_subunit_terminase_|_30364:31170_Reverse	Small_subunit_terminase_|_40566:41372_Forward	100	268	0	0	1	268	1	268	0	519
29	hypothetical_protein_|_31226:31339_Reverse	Hypothetical_protein_|_40397:40510_Forward	100	37	0	0	1	37	1	37	3e-25	79
30	serum_resistance_lipoprotein_Bor_|_31578:31871_Forward	Bor_protein_precursor_|_39864:40157_Reverse	100	97	0	0	1	97	1	97	6e-62	176
31	Rz_lysis_protein_|_31903:32367_Reverse	Rz_lysis_protein_|_39368:39832_Forward	100	154	0	0	1	154	1	154	3e-99	275
32	hypothetical_protein_|_32375:32509_Reverse	Hypothetical_protein_|_39226:39360_Forward	100	44	0	0	1	44	1	44	2e-26	82.8
33	anti-repressor_protein_Ant_|_32524:33093_Reverse	Anti-repressor_protein_Ant_|_38642:39211_Forward	100	189	0	0	1	189	1	189	6e-146	395
34	endolysin;_lysozyme_|_33367:33900_Reverse	Endolysin_|_37835:38368_Forward	100	177	0	0	1	177	1	177	7e-134	364
35	protein_S;holin_|_33905:34111_Reverse	Protein_S_|_37615:37830_Forward	100	68	0	0	1	68	4	71	1e-32	100
36	hypothetical_protein_|_34197:34604_Reverse	Hypothetical_protein_|_37152:37538_Forward	100	128	0	0	8	135	1	128	1e-92	256
37	hypothetical_protein_|_34601:34714_Reverse	Hypothetical_protein_|_37021:37134_Forward	100	37	0	0	1	37	1	37	2e-25	79.7
38	hypothetical_protein_|_34702:34827_Reverse	Hypothetical_protein_|_36908:37033_Forward	100	41	0	0	1	41	1	41	4e-29	89
39	SASA_family_carbohydrate_esterase_|_34824:36761_Reverse	SASA_family_carbohydrate_esterase_|_34974:36911_Forward	100	645	0	0	1	645	1	645	0	1295
40	hypothetical_protein_|_37076:37195_Forward	Putative_tail_fiber_protein_|_51069:53006_Forward	46.67	15	8	0	8	22	612	626	2.7	16.5
41	Shiga_toxin_2_subunit_B_|_37248:37517_Reverse	Shiga_toxin_2a_subunit_B_|_34218:34487_Forward	100	89	0	0	1	89	1	89	6e-66	185
42	Shiga_toxin_2_subunit_A_|_37529:38311_Reverse	Shiga_toxin_2a_subunit_A_|_33247:34206_Forward	100	260	0	0	1	260	60	319	0	538
43	DNA_modification_methylase_|_38869:39021_Reverse	DNA_modification_methylase_|_32714:32866_Forward	100	50	0	0	1	50	1	50	7e-34	101
44	antitermination_protein_Q_|_39269:39703_Reverse	Antitermination_protein_Q_|_32031:32465_Forward	100	144	0	0	1	144	1	144	2e-98	271
45	Protein_NinH_|_39696:39890_Reverse	protein_ninH_|_31844:32038_Forward	100	64	0	0	1	64	1	64	6e-47	135
46	recombination_protein_NinG_|_39887:40492_Reverse	recombination_protein_NinG_|_31242:31847_Forward	100	201	0	0	1	201	1	201	4e-130	357
47	DNA-binding_protein_Roi_|_40492:41214_Reverse	DNA-binding_protein_Roi_|_30520:31242_Forward	100	240	0	0	1	240	1	240	0	490
48	hypothetical_protein_|_41376:41777_Reverse	Hypothetical_protein_|_29951:30358_Forward	100	133	0	0	1	133	3	135	3e-102	280
49	phage_antirepressor_Ant_|_41852:42526_Reverse	phage_antirepressor_Ant_|_29208:29882_Forward	100	224	0	0	1	224	1	224	2e-174	470
50	NinE_protein_|_42718:42840_Reverse	NinE_protein_|_28894:29016_Forward	100	40	0	0	1	40	1	40	7e-28	85.9
51	putative_DNA_N-6-adenine-methyltransferase_|_42974:43501_Reverse	Putative_DNA_N-6-adenine-methyltransferase_|_28233:28760_Forward	100	175	0	0	1	175	1	175	1e-133	363
52	endonuclease_|_43498:44100_Reverse	endonuclease_|_27634:28236_Forward	100	200	0	0	1	200	1	200	1e-154	418
53	NinB_protein_|_44093:44509_Reverse	NinB_protein_|_27225:27641_Forward	99.28	138	1	0	1	138	1	138	9e-92	254
54	hypothetical_protein_|_44490:44672_Reverse	Hypothetical_protein_|_27062:27244_Forward	100	60	0	0	1	60	1	60	4e-43	125
55	hypothetical_protein_|_44683:44898_Reverse	Hypothetical_protein_|_26836:27051_Forward	100	71	0	0	1	71	1	71	1e-27	87.4
56	hypothetical_protein_|_45031:45309_Reverse	Hypothetical_protein_|_26425:26703_Forward	100	92	0	0	1	92	1	92	9e-66	185
57	Ren_protein_|_45380:45670_Reverse	Ren_protein_|_26064:26354_Forward	100	96	0	0	1	96	1	96	9e-71	198
58	replication_protein_P_|_45667:46368_Reverse	Replication_protein_P_|_25366:26067_Forward	100	233	0	0	1	233	1	233	1e-178	482
59	replication_protein_O_|_46365:47303_Reverse	Replication_protein_O_|_24431:25369_Forward	100	312	0	0	1	312	1	312	0	646
60	CII_|_47336:47632_Reverse	CII_|_24102:24398_Forward	100	98	0	0	1	98	1	98	2e-73	205
61	regulatory_protein_Cro_|_47771:47998_Reverse	Regulatory_protein_Cro_|_23736:23963_Forward	100	75	0	0	1	75	1	75	2e-53	152
62	repressor_protein_CI_|_48077:48784_Forward	Repressor_protein_CI_|_22950:23657_Reverse	100	235	0	0	1	235	1	235	1e-168	457
63	DUF3024_domain-containing_protein_|_48845:49186_Forward	DUF3024_domain-containing_protein_|_22548:22889_Reverse	100	113	0	0	1	113	1	113	2e-86	239
64	crossover_junction_endodeoxyribonuclease_RuvC_|_49254:49715_Forward	crossover_junction_endodeoxyribonuclease_RuvC_|_22019:22480_Reverse	100	153	0	0	1	153	1	153	2e-112	308
65	serine/threonine_kinase_|_49709:50755_Forward	Serine/threonine_kinase_|_20979:22025_Reverse	100	348	0	0	1	348	1	348	0	732
66	hypothetical_protein_|_50758:50922_Forward	Hypothetical_protein_|_20812:20976_Reverse	100	54	0	0	1	54	1	54	1e-23	76.3
67	antitermination_protein_N_|_51411:51794_Forward	Antitermination_protein_N_|_19940:20323_Reverse	100	127	0	0	1	127	1	127	2e-83	233
68	hypothetical_protein_|_51853:52323_Forward	hypothetical_protein_|_19411:19881_Reverse	100	156	0	0	1	156	1	156	9e-120	327
69	putative_single-stranded_DNA_binding_protein_|_52474:52842_Forward	DUF2528_family_protein_|_18892:19260_Reverse	100	122	0	0	1	122	1	122	4e-90	249
70	cIII_|_52915:53079_Forward	cIII_|_18655:18819_Reverse	100	54	0	0	1	54	1	54	1e-38	114
71	host-killing_protein_|_53048:53212_Forward	Host-killing_protein_|_18522:18686_Reverse	100	54	0	0	1	54	1	54	4e-38	112
72	host-nuclease_inhibitor_protein_Gam_|_53266:53562_Forward	Host-nuclease_inhibitor_protein_Gam_|_18171:18467_Reverse	100	98	0	0	1	98	1	98	5e-72	201
73	Bet_protein_|_53568:54353_Forward	Bet_protein_|_17380:18165_Reverse	100	261	0	0	1	261	1	261	0	546
74	exonuclease_|_54350:55030_Forward	Exonuclease_|_16703:17383_Reverse	100	226	0	0	1	226	1	226	4e-176	475
75	DUF1382_family_protein_|_55182:55373_Forward	DUF1382_family_protein_|_16360:16551_Reverse	100	63	0	0	1	63	1	63	1e-43	127
76	hypothetical_protein_|_55450:55665_Forward	cell_division_protein_ZapA_|_16068:16283_Reverse	100	71	0	0	1	71	1	71	2e-52	149
77	TraR/DksA_family_transcriptional_regulator_|_55764:55985_Forward	TraR/DksA_family_transcriptional_regulator_|_15748:15969_Reverse	100	73	0	0	1	73	1	73	2e-51	147
78	ead/Ea22-like_family_protein_|_55982:56929_Forward	ead/Ea22-like_family_protein_|_14804:15751_Reverse	100	315	0	0	1	315	1	315	0	652
79	putative_bacteriophage_heme_binding_virulence_factor_|_56931:57611_Forward	putative_bacteriophage_heme_binding_virulence_factor_|_14296:14802_Reverse	100	156	0	0	1	156	1	156	1e-103	289
80	DUF4014_domain-containing_protein_|_57613:57831_Forward	hypothetical_protein_|_13901:14119_Reverse	100	72	0	0	1	72	1	72	3e-50	144
81	hypothetical_protein_|_57833:58054_Forward	hypothetical_protein_|_13612:13899_Reverse	98.28	58	1	0	1	58	1	58	2e-40	120
82	DUF551_domain-containing_protein_|_58123:58740_Forward	DUF551_domain-containing_protein_|_12991:13608_Reverse	100	205	0	0	1	205	1	205	8e-158	427
83	DUF4752_family_protein_|_58740:59024_Forward	DUF4752_family_protein_|_12707:12991_Reverse	100	94	0	0	1	94	1	94	1e-59	170
84	phage_anti-repressor_protein_AntB_|_59482:60003_Forward	Phage_antirepressor_Ant_|_11728:12351_Reverse	100	173	0	0	1	173	35	207	8e-132	360
85	hypothetical_protein_|_60046:60213_Forward	Hypothetical_protein_|_11518:11685_Reverse	100	55	0	0	1	55	1	55	2e-39	116
86	hypothetical_protein_|_60240:60443_Forward	putative_lipoprotein_|_11288:11518_Reverse	100	67	0	0	1	67	10	76	1e-48	140
87	adenine_methylase_|_60440:61066_Forward	Adenine_methylase_|_10665:11291_Reverse	100	208	0	0	1	208	1	208	1e-160	434
88	DUF1382_family_protein_|_61026:61238_Forward	DUF1382_family_protein_|_10493:10687_Reverse	100	64	0	0	7	70	1	64	4e-44	129
89	DUF1627_domain-containing_protein_|_61274:61651_Forward	DUF1627_domain-containing_protein_|_10080:10457_Reverse	100	125	0	0	1	125	1	125	5e-75	211
90	helix-turn-helix_domain-containing_protein_|_61730:61912_Forward	helix-turn-helix_domain-containing_protein_|_9819:10001_Reverse	100	60	0	0	1	60	1	60	2e-43	126
91	putative_integrase_|_61896:63065_Reverse	Integrase_|_8666:9835_Forward	100	389	0	0	1	389	1	389	0	805
92	hypothetical_protein_|_63340:63498_Reverse	Hypothetical_protein_|_8233:8391_Forward	100	52	0	0	1	52	1	52	2e-37	110
93	putative_integrase_IntS_|_63497:64654_Forward	Integrase_|_7077:8234_Reverse	100	385	0	0	1	385	1	385	0	767
94	DNA_injection_protein_|_64829:65965_Reverse	DNA_injection_protein_|_5766:6902_Forward	100	378	0	0	1	378	1	378	0	767
95	phage_DNA_transfer_protein_|_65975:66655_Reverse	DNA_transfer_protein_|_5076:5756_Forward	100	186	0	0	1	186	1	186	1e-91	261
96	DUF2824_family_protein_|_66642:67109_Reverse	DUF2824_family_protein_|_4622:5089_Forward	100	155	0	0	1	155	1	155	8e-118	322
97	gene_9_protein_|_67109:67639_Reverse	gene_9_protein_|_4092:4622_Forward	100	176	0	0	1	176	1	176	4e-118	324
98	replication_|_67661:68356_Forward	Replication_protein_|_3375:4070_Reverse	100	231	0	0	1	231	1	231	4e-162	440
99	hypothetical_protein_|_69026:70438_Reverse	Hypothetical_protein_|_1293:2705_Forward	100	470	0	0	1	470	1	470	0	945
100	hypothetical_protein_|_70625:70801_Reverse	Resolvase_|_930:1106_Forward	100	58	0	0	1	58	1	58	4e-40	118
101	integrase_|_71104:71730_Forward	Integrase_|_1:627_Reverse	100	208	0	0	1	208	1	208	2e-154	419

## Sheet: Table S4-3 SS17 vs JEONG-1266
Table S4-3. Comparison of pO157 of SS17 and JEONG-1266.
	Query (JEONG-1266)	Subject (SS17)	%id	alignment length	mismatchs	gap openings	query start	query end	subject start	subject end	E value	bit score
1	Inner_membrane_protein_YfdC_|_70804:71736_Reverse	inner_membrane_protein_YfdC_|_1:933_Forward	100	310	0	0	1	310	1	310	0	540
2	Hypothetical_protein_|_62207:70582_Forward	hypothetical_protein_|_1155:9530_Reverse	100	2791	0	0	1	2791	1	2791	0	5504
3	Hypothetical_protein_|_60873:62138_Forward	hypothetical_protein_|_9599:10864_Reverse	100	421	0	0	1	421	1	421	0	824
4	bacteriocin_|_60569:60862_Forward	bacteriocin_|_10875:11168_Reverse	100	34	0	0	1	34	1	34	3e-20	70.5
5	Hypothetical_protein_|_60113:60559_Forward	hypothetical_protein_|_11178:11624_Reverse	100	148	0	0	1	148	1	148	9e-108	296
6	Hypothetical_protein_|_59454:60110_Forward	hypothetical_protein_|_11627:12283_Reverse	100	218	0	0	1	218	1	218	1e-116	323
7	Hypothetical_protein_|_58958:59359_Forward	hypothetical_protein_|_12378:12779_Reverse	100	133	0	0	1	133	1	133	1e-99	273
8	Outer_membrane_protein_Lom_precursor_|_57796:58530_Forward	Outer_membrane_protein_Lom_precursor_|_13206:13940_Reverse	100	244	0	0	1	244	1	244	0	505
9	Hypothetical_protein_|_57088:57705_Forward	hypothetical_protein_|_14031:14648_Reverse	100	205	0	0	1	205	1	205	1e-157	426
10	Putative_outer_membrane_protein_|_56804:57082_Forward	putative_outer_membrane_protein_|_14654:14932_Reverse	100	92	0	0	1	92	1	92	4e-68	191
11	host_specificity_protein_J_|_55521:56789_Forward	host_specificity_protein_J_|_14947:16215_Reverse	100	422	0	0	1	422	1	422	0	816
12	Hypothetical_protein_|_53824:55524_Forward	hypothetical_protein_|_16212:17912_Reverse	100	566	0	0	1	566	1	566	0	1167
13	Hypothetical_protein_|_53665:53784_Forward	hypothetical_protein_|_17952:18071_Reverse	100	39	0	0	1	39	1	39	9e-26	80.5
14	Hypothetical_protein_|_53416:53604_Forward	hypothetical_protein_|_18132:18374_Reverse	100	62	0	0	1	62	19	80	2e-44	129
15	phage_tail_protein_|_53008:53277_Forward	phage_tail_protein_|_18459:18728_Reverse	100	89	0	0	1	89	1	89	5e-64	180
16	Putative_tail_fiber_protein_|_51069:53006_Forward	putative_tail_fiber_protein_|_18730:20667_Reverse	99.84	645	1	0	1	645	1	645	0	702
17	Hypothetical_protein_|_50422:51072_Forward	hypothetical_protein_|_20664:21314_Reverse	100	216	0	0	1	216	1	216	4e-163	441
18	Hypothetical_protein_|_49859:50422_Forward	hypothetical_protein_|_21314:21877_Reverse	100	187	0	0	1	187	1	187	1e-141	384
19	Hypothetical_protein_|_49414:49875_Forward	hypothetical_protein_|_21861:22322_Reverse	100	153	0	0	1	153	1	153	2e-71	204
20	Hypothetical_protein_|_48975:49364_Forward	hypothetical_protein_|_22372:22761_Reverse	100	129	0	0	1	129	1	129	1e-92	256
21	N4-gp56_family_major_capsid_protein_|_47705:48919_Forward	N4-gp56_family_major_capsid_protein_|_22817:24031_Reverse	100	404	0	0	1	404	1	404	0	847
22	Hypothetical_protein_|_47265:47681_Forward	hypothetical_protein_|_24055:24471_Reverse	100	138	0	0	1	138	1	138	1e-101	279
23	Transposase_|_46808:47083_Reverse	transposase_|_24602:24928_Forward	100	91	0	0	1	91	18	108	3e-47	139
24	Transposase_|_45921:46811_Reverse	transposase_|_24928:25815_Forward	100	295	0	0	2	296	1	295	0	612
25	Hypothetical_protein_|_45361:45918_Forward	hypothetical_protein_|_25818:26375_Reverse	100	185	0	0	1	185	1	185	5e-139	378
26	putative_portal_protein_|_43059:45203_Forward	putative_portal_protein_|_26533:28677_Reverse	100	714	0	0	1	714	1	714	0	1289
27	Large_subunit_terminase_|_41353:43059_Forward	putative_large_subunit_terminase_|_28677:30383_Reverse	100	568	0	0	1	568	1	568	0	1201
28	Small_subunit_terminase_|_40566:41372_Forward	putative_small_subunit_terminase_|_30364:31170_Reverse	100	268	0	0	1	268	1	268	0	519
29	Hypothetical_protein_|_40397:40510_Forward	hypothetical_protein_|_31226:31339_Reverse	100	37	0	0	1	37	1	37	3e-25	79
30	Bor_protein_precursor_|_39864:40157_Reverse	serum_resistance_lipoprotein_Bor_|_31578:31871_Forward	100	97	0	0	1	97	1	97	6e-62	176
31	Rz_lysis_protein_|_39368:39832_Forward	Rz_lysis_protein_|_31903:32367_Reverse	100	154	0	0	1	154	1	154	3e-99	275
32	Hypothetical_protein_|_39226:39360_Forward	hypothetical_protein_|_32375:32509_Reverse	100	44	0	0	1	44	1	44	2e-26	82.8
33	Anti-repressor_protein_Ant_|_38642:39211_Forward	anti-repressor_protein_Ant_|_32524:33093_Reverse	100	189	0	0	1	189	1	189	6e-146	395
34	Endolysin_|_37835:38368_Forward	endolysin;_lysozyme_|_33367:33900_Reverse	100	177	0	0	1	177	1	177	7e-134	364
35	Protein_S_|_37615:37830_Forward	protein_S;holin_|_33905:34111_Reverse	100	68	0	0	4	71	1	68	1e-32	100
36	Hypothetical_protein_|_37152:37538_Forward	hypothetical_protein_|_34197:34604_Reverse	100	128	0	0	1	128	8	135	1e-92	256
37	Hypothetical_protein_|_37021:37134_Forward	hypothetical_protein_|_34601:34714_Reverse	100	37	0	0	1	37	1	37	2e-25	79.7
38	Hypothetical_protein_|_36908:37033_Forward	hypothetical_protein_|_34702:34827_Reverse	100	41	0	0	1	41	1	41	4e-29	89
39	SASA_family_carbohydrate_esterase_|_34974:36911_Forward	SASA_family_carbohydrate_esterase_|_34824:36761_Reverse	100	645	0	0	1	645	1	645	0	1295
40	Shiga_toxin_2a_subunit_B_|_34218:34487_Forward	Shiga_toxin_2_subunit_B_|_37248:37517_Reverse	100	89	0	0	1	89	1	89	6e-66	185
41	Shiga_toxin_2a_subunit_A_|_33247:34206_Forward	Shiga_toxin_2_subunit_A_|_37529:38311_Reverse	100	260	0	0	60	319	1	260	0	538
42	DNA_modification_methylase_|_32714:32866_Forward	DNA_modification_methylase_|_38869:39021_Reverse	100	50	0	0	1	50	1	50	7e-34	101
43	Antitermination_protein_Q_|_32031:32465_Forward	antitermination_protein_Q_|_39269:39703_Reverse	100	144	0	0	1	144	1	144	2e-98	271
44	protein_ninH_|_31844:32038_Forward	Protein_NinH_|_39696:39890_Reverse	100	64	0	0	1	64	1	64	6e-47	135
45	recombination_protein_NinG_|_31242:31847_Forward	recombination_protein_NinG_|_39887:40492_Reverse	100	201	0	0	1	201	1	201	4e-130	357
46	DNA-binding_protein_Roi_|_30520:31242_Forward	DNA-binding_protein_Roi_|_40492:41214_Reverse	100	240	0	0	1	240	1	240	0	490
47	Hypothetical_protein_|_29951:30358_Forward	hypothetical_protein_|_41376:41777_Reverse	100	133	0	0	3	135	1	133	3e-102	280
48	phage_antirepressor_Ant_|_29208:29882_Forward	phage_antirepressor_Ant_|_41852:42526_Reverse	100	224	0	0	1	224	1	224	2e-174	470
49	NinE_protein_|_28894:29016_Forward	NinE_protein_|_42718:42840_Reverse	100	40	0	0	1	40	1	40	7e-28	85.9
50	Putative_DNA_N-6-adenine-methyltransferase_|_28233:28760_Forward	putative_DNA_N-6-adenine-methyltransferase_|_42974:43501_Reverse	100	175	0	0	1	175	1	175	1e-133	363
51	endonuclease_|_27634:28236_Forward	endonuclease_|_43498:44100_Reverse	100	200	0	0	1	200	1	200	1e-154	418
52	NinB_protein_|_27225:27641_Forward	NinB_protein_|_44093:44509_Reverse	99.28	138	1	0	1	138	1	138	1e-91	254
53	Hypothetical_protein_|_27062:27244_Forward	hypothetical_protein_|_44490:44672_Reverse	100	60	0	0	1	60	1	60	4e-43	125
54	Hypothetical_protein_|_26836:27051_Forward	hypothetical_protein_|_44683:44898_Reverse	100	71	0	0	1	71	1	71	1e-27	87.4
55	Hypothetical_protein_|_26425:26703_Forward	hypothetical_protein_|_45031:45309_Reverse	100	92	0	0	1	92	1	92	9e-66	185
56	Ren_protein_|_26064:26354_Forward	Ren_protein_|_45380:45670_Reverse	100	96	0	0	1	96	1	96	9e-71	198
57	Replication_protein_P_|_25366:26067_Forward	replication_protein_P_|_45667:46368_Reverse	100	233	0	0	1	233	1	233	1e-178	482
58	Replication_protein_O_|_24431:25369_Forward	replication_protein_O_|_46365:47303_Reverse	100	312	0	0	1	312	1	312	0	646
59	CII_|_24102:24398_Forward	CII_|_47336:47632_Reverse	100	98	0	0	1	98	1	98	2e-73	205
60	Regulatory_protein_Cro_|_23736:23963_Forward	regulatory_protein_Cro_|_47771:47998_Reverse	100	75	0	0	1	75	1	75	2e-53	152
61	Repressor_protein_CI_|_22950:23657_Reverse	repressor_protein_CI_|_48077:48784_Forward	100	235	0	0	1	235	1	235	1e-168	457
62	DUF3024_domain-containing_protein_|_22548:22889_Reverse	DUF3024_domain-containing_protein_|_48845:49186_Forward	100	113	0	0	1	113	1	113	2e-86	239
63	crossover_junction_endodeoxyribonuclease_RuvC_|_22019:22480_Reverse	crossover_junction_endodeoxyribonuclease_RuvC_|_49254:49715_Forward	100	153	0	0	1	153	1	153	2e-112	308
64	Serine/threonine_kinase_|_20979:22025_Reverse	serine/threonine_kinase_|_49709:50755_Forward	100	348	0	0	1	348	1	348	0	732
65	Hypothetical_protein_|_20812:20976_Reverse	hypothetical_protein_|_50758:50922_Forward	100	54	0	0	1	54	1	54	1e-23	76.3
66	hypothetical_protein_|_20426:20584_Reverse	inner_membrane_protein_YfdC_|_1:933_Forward	100	5	0	0	38	42	139	143	6.4	16.2
67	Antitermination_protein_N_|_19940:20323_Reverse	antitermination_protein_N_|_51411:51794_Forward	100	127	0	0	1	127	1	127	2e-83	233
68	hypothetical_protein_|_19411:19881_Reverse	hypothetical_protein_|_51853:52323_Forward	100	156	0	0	1	156	1	156	9e-120	327
69	DUF2528_family_protein_|_18892:19260_Reverse	putative_single-stranded_DNA_binding_protein_|_52474:52842_Forward	100	122	0	0	1	122	1	122	4e-90	249
70	cIII_|_18655:18819_Reverse	cIII_|_52915:53079_Forward	100	54	0	0	1	54	1	54	1e-38	114
71	Host-killing_protein_|_18522:18686_Reverse	host-killing_protein_|_53048:53212_Forward	100	54	0	0	1	54	1	54	4e-38	112
72	Host-nuclease_inhibitor_protein_Gam_|_18171:18467_Reverse	host-nuclease_inhibitor_protein_Gam_|_53266:53562_Forward	100	98	0	0	1	98	1	98	5e-72	201
73	Bet_protein_|_17380:18165_Reverse	Bet_protein_|_53568:54353_Forward	100	261	0	0	1	261	1	261	0	546
74	Exonuclease_|_16703:17383_Reverse	exonuclease_|_54350:55030_Forward	100	226	0	0	1	226	1	226	4e-176	475
75	DUF1382_family_protein_|_16360:16551_Reverse	DUF1382_family_protein_|_55182:55373_Forward	100	63	0	0	1	63	1	63	1e-43	127
76	cell_division_protein_ZapA_|_16068:16283_Reverse	hypothetical_protein_|_55450:55665_Forward	100	71	0	0	1	71	1	71	2e-52	149
77	TraR/DksA_family_transcriptional_regulator_|_15748:15969_Reverse	TraR/DksA_family_transcriptional_regulator_|_55764:55985_Forward	100	73	0	0	1	73	1	73	2e-51	147
78	ead/Ea22-like_family_protein_|_14804:15751_Reverse	ead/Ea22-like_family_protein_|_55982:56929_Forward	100	315	0	0	1	315	1	315	0	652
79	putative_bacteriophage_heme_binding_virulence_factor_|_14296:14802_Reverse	putative_bacteriophage_heme_binding_virulence_factor_|_56931:57611_Forward	100	156	0	0	1	156	1	156	3e-103	288
80	hypothetical_protein_|_14121:14336_Reverse	putative_bacteriophage_heme_binding_virulence_factor_|_56931:57611_Forward	100	70	0	0	2	71	157	226	1e-52	155
81	hypothetical_protein_|_13901:14119_Reverse	DUF4014_domain-containing_protein_|_57613:57831_Forward	100	72	0	0	1	72	1	72	3e-50	144
82	hypothetical_protein_|_13612:13899_Reverse	hypothetical_protein_|_57833:58054_Forward	98.28	58	1	0	1	58	1	58	3e-40	120
83	DUF551_domain-containing_protein_|_12991:13608_Reverse	DUF551_domain-containing_protein_|_58123:58740_Forward	100	205	0	0	1	205	1	205	8e-158	427
84	DUF4752_family_protein_|_12707:12991_Reverse	DUF4752_family_protein_|_58740:59024_Forward	100	94	0	0	1	94	1	94	1e-59	170
85	Phage_antirepressor_Ant_|_11728:12351_Reverse	phage_anti-repressor_protein_AntB_|_59482:60003_Forward	100	173	0	0	35	207	1	173	1e-131	360
86	Hypothetical_protein_|_11518:11685_Reverse	hypothetical_protein_|_60046:60213_Forward	100	55	0	0	1	55	1	55	2e-39	116
87	putative_lipoprotein_|_11288:11518_Reverse	hypothetical_protein_|_60240:60443_Forward	100	67	0	0	10	76	1	67	2e-48	140
88	Adenine_methylase_|_10665:11291_Reverse	adenine_methylase_|_60440:61066_Forward	100	208	0	0	1	208	1	208	1e-160	434
89	DUF1382_family_protein_|_10493:10687_Reverse	DUF1382_family_protein_|_61026:61238_Forward	100	64	0	0	1	64	7	70	3e-44	129
90	DUF1627_domain-containing_protein_|_10080:10457_Reverse	DUF1627_domain-containing_protein_|_61274:61651_Forward	100	125	0	0	1	125	1	125	5e-75	211
91	helix-turn-helix_domain-containing_protein_|_9819:10001_Reverse	helix-turn-helix_domain-containing_protein_|_61730:61912_Forward	100	60	0	0	1	60	1	60	2e-43	126
92	Integrase_|_8666:9835_Forward	putative_integrase_|_61896:63065_Reverse	100	389	0	0	1	389	1	389	0	805
93	Hypothetical_protein_|_8233:8391_Forward	hypothetical_protein_|_63340:63498_Reverse	100	52	0	0	1	52	1	52	2e-37	110
94	Integrase_|_7077:8234_Reverse	putative_integrase_IntS_|_63497:64654_Forward	100	385	0	0	1	385	1	385	0	767
95	DNA_injection_protein_|_5766:6902_Forward	DNA_injection_protein_|_64829:65965_Reverse	100	378	0	0	1	378	1	378	0	767
96	DNA_transfer_protein_|_5076:5756_Forward	phage_DNA_transfer_protein_|_65975:66655_Reverse	100	186	0	0	1	186	1	186	1e-91	261
97	DUF2824_family_protein_|_4622:5089_Forward	DUF2824_family_protein_|_66642:67109_Reverse	100	155	0	0	1	155	1	155	8e-118	322
98	gene_9_protein_|_4092:4622_Forward	gene_9_protein_|_67109:67639_Reverse	100	176	0	0	1	176	1	176	4e-118	324
99	Replication_protein_|_3375:4070_Reverse	replication_|_67661:68356_Forward	100	231	0	0	1	231	1	231	4e-162	440
100	Hypothetical_protein_|_1293:2705_Forward	hypothetical_protein_|_69026:70438_Reverse	100	470	0	0	1	470	1	470	0	945
101	Resolvase_|_930:1106_Forward	hypothetical_protein_|_70625:70801_Reverse	100	58	0	0	1	58	1	58	4e-40	118
102	Integrase_|_1:627_Reverse	integrase_|_71104:71730_Forward	100	208	0	0	1	208	1	208	2e-154	419
